# Supplementary material for: Computational analysis of 10,860 phenotypic annotations in individuals with SCN2A-related disorders
Source: Genet Med. 2021 Mar 17;23(7):1263–72. doi: 10.1038/s41436-021-01120-1 (PMC8257493; doi:10.1038/s41436-021-01120-1)
Supplement: Supplementary file 2 — Supplementary Tables [file 41436_2021_1120_MOESM2_ESM.xlsx]

## Sheet: SCN2A_Table_S1
Supplementary Table 1. Full base set of individuals mapped to Human Phenotype Ontology (HPO)
HPO terms include both positive (HP:) and negative (NP:) coded terms for individuals
Patients recruited through the Epilepsy Genetics Research Project (EGRP) at Children's Hospital of Philadelphia are indicated with pmid 'EGRP'
Column 'broad_phx' refers to the broad phenotypic categories: DEE ('encephalopathy'), BFNIS ('benign'), ASD, other epilepsy ('epilepsy'), and atypical
famID	broad_phx	variant	variant_type_1	variant_type_2	location	domain	segment	pmid/pmcid	HPO	hpo_term
fam1	benign	A202V	missense	missense	Helical Repeat I	DI	S3	28379373	HP:0007359	Focal-onset seizure
fam1	benign	A202V	missense	missense	Helical Repeat I	DI	S3	28379373	HP:0002069	Generalized tonic-clonic seizures
fam1	benign	A202V	missense	missense	Helical Repeat I	DI	S3	28379373	NP:0003808	No Abnormal muscle tone
fam1	benign	A202V	missense	missense	Helical Repeat I	DI	S3	28379373	NP:0012443	No Abnormality of brain morphology
fam1	benign	A202V	missense	missense	Helical Repeat I	DI	S3	28379373	NP:0000717	No Autism
fam1	benign	A202V	missense	missense	Helical Repeat I	DI	S3	28379373	NP:0012759	No Neurodevelopmental abnormality
fam1	benign	A202V	missense	missense	Helical Repeat I	DI	S3	28379373	HP:0001250	Seizures
fam1	benign	A202V	missense	missense	Helical Repeat I	DI	S3	28379373	HP:0003623	Neonatal onset
fam10	encephalopathy	V423L	missense	missense	Cytoplasmic	DI-DII	Cytoplasmic	28379373	HP:0010851	EEG with burst suppression
fam10	encephalopathy	V423L	missense	missense	Cytoplasmic	DI-DII	Cytoplasmic	28379373	HP:0200134	Epileptic encephalopathy
fam10	encephalopathy	V423L	missense	missense	Cytoplasmic	DI-DII	Cytoplasmic	28379373	HP:0011154	Focal autonomic seizure
fam10	encephalopathy	V423L	missense	missense	Cytoplasmic	DI-DII	Cytoplasmic	28379373	HP:0002123	Generalized myoclonic seizures
fam10	encephalopathy	V423L	missense	missense	Cytoplasmic	DI-DII	Cytoplasmic	28379373	HP:0010818	Generalized tonic seizures
fam10	encephalopathy	V423L	missense	missense	Cytoplasmic	DI-DII	Cytoplasmic	28379373	HP:0010864	Intellectual disability, severe
fam10	encephalopathy	V423L	missense	missense	Cytoplasmic	DI-DII	Cytoplasmic	28379373	HP:0000252	Microcephaly
fam10	encephalopathy	V423L	missense	missense	Cytoplasmic	DI-DII	Cytoplasmic	28379373	HP:0010841	Multifocal epileptiform discharges
fam10	encephalopathy	V423L	missense	missense	Cytoplasmic	DI-DII	Cytoplasmic	28379373	HP:0001252	Muscular hypotonia
fam10	encephalopathy	V423L	missense	missense	Cytoplasmic	DI-DII	Cytoplasmic	28379373	NP:0000717	No Autism
fam10	encephalopathy	V423L	missense	missense	Cytoplasmic	DI-DII	Cytoplasmic	28379373	HP:0031375	Refractory
fam10	encephalopathy	V423L	missense	missense	Cytoplasmic	DI-DII	Cytoplasmic	28379373	HP:0003623	Neonatal onset
fam100	atypical	L501*	frameshift	PTV	NA	NA	NA	PMC4837654	HP:0001249	Intellectual disability
fam100	atypical	L501*	frameshift	PTV	NA	NA	NA	PMC4837654	NP:0001250	No Seizures
fam101	atypical	N503K*19	frameshift	PTV	NA	NA	NA	23020937	HP:0001344	Absent speech
fam101	atypical	N503K*19	frameshift	PTV	NA	NA	NA	23020937	HP:0010864	Intellectual disability, severe
fam101	atypical	N503K*19	frameshift	PTV	NA	NA	NA	23020937	NP:0000717	No Autism
fam101	atypical	N503K*19	frameshift	PTV	NA	NA	NA	23020937	NP:0001250	No Seizures
fam101	atypical	N503K*19	frameshift	PTV	NA	NA	NA	23020937	HP:0100716	Self-injurious behavior
fam102	ASD	R583*	nonsense	PTV	NA	NA	NA	PMC4427998	HP:0007018	Attention deficit hyperactivity disorder
fam102	ASD	R583*	nonsense	PTV	NA	NA	NA	PMC4427998	HP:0000717	Autism
fam102	ASD	R583*	nonsense	PTV	NA	NA	NA	PMC4427998	HP:0002342	Intellectual disability, moderate
fam102	ASD	R583*	nonsense	PTV	NA	NA	NA	PMC4427998	NP:0002000	No Short columella
fam102	ASD	R583*	nonsense	PTV	NA	NA	NA	PMC4427998	NP:0001344	No Absent speech
fam102	ASD	R583*	nonsense	PTV	NA	NA	NA	PMC4427998	NP:0001250	No Seizures
fam103	atypical	D609*	frameshift	PTV	NA	NA	NA	PMC4837654	HP:0001249	Intellectual disability
fam103	atypical	D609*	frameshift	PTV	NA	NA	NA	PMC4837654	NP:0001250	No Seizures
fam104	ASD	L611V*35	frameshift	PTV	NA	NA	NA	23020937	HP:0000717	Autism
fam104	ASD	L611V*35	frameshift	PTV	NA	NA	NA	23020937	HP:0000540	Hypermetropia
fam104	ASD	L611V*35	frameshift	PTV	NA	NA	NA	23020937	HP:0010864	Intellectual disability, severe
fam104	ASD	L611V*35	frameshift	PTV	NA	NA	NA	23020937	HP:0003186	Inverted nipples
fam104	ASD	L611V*35	frameshift	PTV	NA	NA	NA	23020937	HP:0000189	Narrow palate
fam104	ASD	L611V*35	frameshift	PTV	NA	NA	NA	23020937	HP:0002167	Neurological speech impairment
fam104	ASD	L611V*35	frameshift	PTV	NA	NA	NA	23020937	NP:0001250	No Seizures
fam104	ASD	L611V*35	frameshift	PTV	NA	NA	NA	23020937	HP:0012683	Pineal cyst
fam104	ASD	L611V*35	frameshift	PTV	NA	NA	NA	23020937	HP:0100716	Self-injurious behavior
fam104	ASD	L611V*35	frameshift	PTV	NA	NA	NA	23020937	HP:0002360	Sleep disturbance
fam104	ASD	L611V*35	frameshift	PTV	NA	NA	NA	23020937	HP:0001182	Tapered finger
fam105	epilepsy	D649N	missense	missense	Cytoplasmic	DI-DII	Cytoplasmic	23195492	HP:0002373	Febrile seizures
fam105	epilepsy	D649N	missense	missense	Cytoplasmic	DI-DII	Cytoplasmic	23195492	HP:0040168	Focal seizures, afebril
fam105	epilepsy	D649N	missense	missense	Cytoplasmic	DI-DII	Cytoplasmic	23195492	HP:0001250	Seizures
fam106	ASD	T674K	missense	missense	Cytoplasmic	DI-DII	Cytoplasmic	PMC4672379	HP:0000717	Autism
fam106	ASD	T674K	missense	missense	Cytoplasmic	DI-DII	Cytoplasmic	PMC4672379	NP:0001250	No Seizures
fam107	encephalopathy	c.2379+1G>A	frameshift	PTV	NA	NA	NA	26647175	HP:0002500	Abnormality of the cerebral white matter
fam107	encephalopathy	c.2379+1G>A	frameshift	PTV	NA	NA	NA	26647175	HP:0001251	Ataxia
fam107	encephalopathy	c.2379+1G>A	frameshift	PTV	NA	NA	NA	26647175	HP:0000717	Autism
fam107	encephalopathy	c.2379+1G>A	frameshift	PTV	NA	NA	NA	26647175	HP:0001272	Cerebellar atrophy
fam107	encephalopathy	c.2379+1G>A	frameshift	PTV	NA	NA	NA	26647175	HP:0012000	EEG with generalized spikes
fam107	encephalopathy	c.2379+1G>A	frameshift	PTV	NA	NA	NA	26647175	HP:0007359	Focal-onset seizure
fam107	encephalopathy	c.2379+1G>A	frameshift	PTV	NA	NA	NA	26647175	HP:0010818	Generalized tonic seizures
fam107	encephalopathy	c.2379+1G>A	frameshift	PTV	NA	NA	NA	26647175	HP:0002283	Global brain atrophy
fam107	encephalopathy	c.2379+1G>A	frameshift	PTV	NA	NA	NA	26647175	HP:0010864	Intellectual disability, severe
fam107	encephalopathy	c.2379+1G>A	frameshift	PTV	NA	NA	NA	26647175	HP:0031375	Refractory
fam107	encephalopathy	c.2379+1G>A	frameshift	PTV	NA	NA	NA	26647175	HP:0002360	Sleep disturbance
fam107	encephalopathy	c.2379+1G>A	frameshift	PTV	NA	NA	NA	26647175	HP:0000733	Stereotypy
fam107	encephalopathy	c.2379+1G>A	frameshift	PTV	NA	NA	NA	26647175	HP:0002119	Ventriculomegaly
fam107	encephalopathy	c.2379+1G>A	frameshift	PTV	NA	NA	NA	26647175	HP:0011463	Childhood onset
fam108	encephalopathy	R853Q	missense	missense	Helical Repeat II	DII	S4	25772804	HP:0002072	Chorea
fam108	encephalopathy	R853Q	missense	missense	Helical Repeat II	DII	S4	25772804	HP:0011097	Epileptic spasms
fam108	encephalopathy	R853Q	missense	missense	Helical Repeat II	DII	S4	25772804	HP:0007183	Focal T2 hyperintense basal ganglia lesion
fam108	encephalopathy	R853Q	missense	missense	Helical Repeat II	DII	S4	25772804	HP:0012692	Focal T2 hyperintense thalamic lesion
fam108	encephalopathy	R853Q	missense	missense	Helical Repeat II	DII	S4	25772804	HP:0007359	Focal-onset seizure
fam108	encephalopathy	R853Q	missense	missense	Helical Repeat II	DII	S4	25772804	HP:0002123	Generalized myoclonic seizures
fam108	encephalopathy	R853Q	missense	missense	Helical Repeat II	DII	S4	25772804	HP:0002283	Global brain atrophy
fam108	encephalopathy	R853Q	missense	missense	Helical Repeat II	DII	S4	25772804	HP:0002521	Hypsarrhythmia
fam108	encephalopathy	R853Q	missense	missense	Helical Repeat II	DII	S4	25772804	HP:0012469	Infantile spasms
fam108	encephalopathy	R853Q	missense	missense	Helical Repeat II	DII	S4	25772804	HP:0010864	Intellectual disability, severe
fam108	encephalopathy	R853Q	missense	missense	Helical Repeat II	DII	S4	25772804	HP:0001252	Muscular hypotonia
fam108	encephalopathy	R853Q	missense	missense	Helical Repeat II	DII	S4	25772804	HP:0031375	Refractory
fam108	encephalopathy	R853Q	missense	missense	Helical Repeat II	DII	S4	25772804	HP:0003593	Infantile onset
fam109	encephalopathy	R853Q	missense	missense	Helical Repeat II	DII	S4	23935176	HP:0001272	Cerebellar atrophy
fam109	encephalopathy	R853Q	missense	missense	Helical Repeat II	DII	S4	23935176	HP:0002072	Chorea
fam109	encephalopathy	R853Q	missense	missense	Helical Repeat II	DII	S4	23935176	HP:0011193	EEG with focal spikes
fam109	encephalopathy	R853Q	missense	missense	Helical Repeat II	DII	S4	23935176	HP:0006892	Frontotemporal cerebral atrophy
fam109	encephalopathy	R853Q	missense	missense	Helical Repeat II	DII	S4	23935176	HP:0010818	Generalized tonic seizures
fam109	encephalopathy	R853Q	missense	missense	Helical Repeat II	DII	S4	23935176	HP:0002069	Generalized tonic-clonic seizures
fam109	encephalopathy	R853Q	missense	missense	Helical Repeat II	DII	S4	23935176	HP:0002079	Hypoplasia of the corpus callosum
fam109	encephalopathy	R853Q	missense	missense	Helical Repeat II	DII	S4	23935176	HP:0002521	Hypsarrhythmia
fam109	encephalopathy	R853Q	missense	missense	Helical Repeat II	DII	S4	23935176	HP:0012469	Infantile spasms
fam109	encephalopathy	R853Q	missense	missense	Helical Repeat II	DII	S4	23935176	HP:0010864	Intellectual disability, severe
fam109	encephalopathy	R853Q	missense	missense	Helical Repeat II	DII	S4	23935176	HP:0010841	Multifocal epileptiform discharges
fam11	encephalopathy	E999K	missense	missense	Cytoplasmic	DII-DIII	Cytoplasmic	28379373	HP:0011179	Beta-EEG
fam11	encephalopathy	E999K	missense	missense	Cytoplasmic	DII-DIII	Cytoplasmic	28379373	HP:0001332	Dystonia
fam11	encephalopathy	E999K	missense	missense	Cytoplasmic	DII-DIII	Cytoplasmic	28379373	HP:0010851	EEG with burst suppression
fam11	encephalopathy	E999K	missense	missense	Cytoplasmic	DII-DIII	Cytoplasmic	28379373	HP:0011193	EEG with focal spikes
fam11	encephalopathy	E999K	missense	missense	Cytoplasmic	DII-DIII	Cytoplasmic	28379373	HP:0200134	Epileptic encephalopathy
fam11	encephalopathy	E999K	missense	missense	Cytoplasmic	DII-DIII	Cytoplasmic	28379373	HP:0011167	Focal tonic seizures
fam11	encephalopathy	E999K	missense	missense	Cytoplasmic	DII-DIII	Cytoplasmic	28379373	HP:0002123	Generalized myoclonic seizures
fam11	encephalopathy	E999K	missense	missense	Cytoplasmic	DII-DIII	Cytoplasmic	28379373	HP:0002069	Generalized tonic-clonic seizures
fam11	encephalopathy	E999K	missense	missense	Cytoplasmic	DII-DIII	Cytoplasmic	28379373	HP:0010864	Intellectual disability, severe
fam11	encephalopathy	E999K	missense	missense	Cytoplasmic	DII-DIII	Cytoplasmic	28379373	NP:0012443	No Abnormality of brain morphology
fam11	encephalopathy	E999K	missense	missense	Cytoplasmic	DII-DIII	Cytoplasmic	28379373	NP:0000717	No Autism
fam11	encephalopathy	E999K	missense	missense	Cytoplasmic	DII-DIII	Cytoplasmic	28379373	HP:0010553	Oculogyric crisis
fam11	encephalopathy	E999K	missense	missense	Cytoplasmic	DII-DIII	Cytoplasmic	28379373	HP:0003623	Neonatal onset
fam110	encephalopathy	R853Q	missense	missense	Helical Repeat II	DII	S4	PMC4837654	HP:0200134	Epileptic encephalopathy
fam110	encephalopathy	R853Q	missense	missense	Helical Repeat II	DII	S4	PMC4837654	HP:0001250	Seizures
fam111	encephalopathy	R853Q	missense	missense	Helical Repeat II	DII	S4	PMC4837654	HP:0200134	Epileptic encephalopathy
fam111	encephalopathy	R853Q	missense	missense	Helical Repeat II	DII	S4	PMC4837654	HP:0001250	Seizures
fam112	encephalopathy	R853Q	missense	missense	Helical Repeat II	DII	S4	PMC3773011	HP:0007270	Atypical absence seizure
fam112	encephalopathy	R853Q	missense	missense	Helical Repeat II	DII	S4	PMC3773011	HP:0002376	Developmental regression
fam112	encephalopathy	R853Q	missense	missense	Helical Repeat II	DII	S4	PMC3773011	HP:0012016	EEG with occipital focal spikes
fam112	encephalopathy	R853Q	missense	missense	Helical Repeat II	DII	S4	PMC3773011	HP:0011097	Epileptic spasms
fam112	encephalopathy	R853Q	missense	missense	Helical Repeat II	DII	S4	PMC3773011	HP:0000565	Esotropia
fam112	encephalopathy	R853Q	missense	missense	Helical Repeat II	DII	S4	PMC3773011	HP:0002384	Focal impaired awareness seizure
fam112	encephalopathy	R853Q	missense	missense	Helical Repeat II	DII	S4	PMC3773011	HP:0010818	Generalized tonic seizures
fam112	encephalopathy	R853Q	missense	missense	Helical Repeat II	DII	S4	PMC3773011	HP:0001263	Global developmental delay
fam112	encephalopathy	R853Q	missense	missense	Helical Repeat II	DII	S4	PMC3773011	HP:0002487	Hyperkinesis
fam112	encephalopathy	R853Q	missense	missense	Helical Repeat II	DII	S4	PMC3773011	HP:0002521	Hypsarrhythmia
fam112	encephalopathy	R853Q	missense	missense	Helical Repeat II	DII	S4	PMC3773011	HP:0012469	Infantile spasms
fam112	encephalopathy	R853Q	missense	missense	Helical Repeat II	DII	S4	PMC3773011	HP:0010864	Intellectual disability, severe
fam112	encephalopathy	R853Q	missense	missense	Helical Repeat II	DII	S4	PMC3773011	HP:0001252	Muscular hypotonia
fam112	encephalopathy	R853Q	missense	missense	Helical Repeat II	DII	S4	PMC3773011	NP:0012443	No Abnormality of brain morphology
fam112	encephalopathy	R853Q	missense	missense	Helical Repeat II	DII	S4	PMC3773011	NP:0000717	No Autism
fam112	encephalopathy	R853Q	missense	missense	Helical Repeat II	DII	S4	PMC3773011	HP:0003593	Infantile onset
fam113	encephalopathy	R853Q	missense	missense	Helical Repeat II	DII	S4	PMC3773011	HP:0012762	Cerebral white matter atrophy
fam113	encephalopathy	R853Q	missense	missense	Helical Repeat II	DII	S4	PMC3773011	HP:0011097	Epileptic spasms
fam113	encephalopathy	R853Q	missense	missense	Helical Repeat II	DII	S4	PMC3773011	HP:0001263	Global developmental delay
fam113	encephalopathy	R853Q	missense	missense	Helical Repeat II	DII	S4	PMC3773011	HP:0002521	Hypsarrhythmia
fam113	encephalopathy	R853Q	missense	missense	Helical Repeat II	DII	S4	PMC3773011	HP:0012469	Infantile spasms
fam113	encephalopathy	R853Q	missense	missense	Helical Repeat II	DII	S4	PMC3773011	HP:0010864	Intellectual disability, severe
fam113	encephalopathy	R853Q	missense	missense	Helical Repeat II	DII	S4	PMC3773011	HP:0001252	Muscular hypotonia
fam113	encephalopathy	R853Q	missense	missense	Helical Repeat II	DII	S4	PMC3773011	NP:0000717	No Autism
fam113	encephalopathy	R853Q	missense	missense	Helical Repeat II	DII	S4	PMC3773011	HP:0002421	Poor head control
fam113	encephalopathy	R853Q	missense	missense	Helical Repeat II	DII	S4	PMC3773011	HP:0002119	Ventriculomegaly
fam113	encephalopathy	R853Q	missense	missense	Helical Repeat II	DII	S4	PMC3773011	HP:0003593	Infantile onset
fam114	encephalopathy	R856L	missense	missense	Helical Repeat II	DII	S4	PMC4567464	HP:0002019	Constipation
fam114	encephalopathy	R856L	missense	missense	Helical Repeat II	DII	S4	PMC4567464	HP:0001332	Dystonia
fam114	encephalopathy	R856L	missense	missense	Helical Repeat II	DII	S4	PMC4567464	HP:0010844	EEG with multifocal slow activity
fam114	encephalopathy	R856L	missense	missense	Helical Repeat II	DII	S4	PMC4567464	HP:0200134	Epileptic encephalopathy
fam114	encephalopathy	R856L	missense	missense	Helical Repeat II	DII	S4	PMC4567464	HP:0007359	Focal-onset seizure
fam114	encephalopathy	R856L	missense	missense	Helical Repeat II	DII	S4	PMC4567464	HP:0001276	Hypertonia
fam114	encephalopathy	R856L	missense	missense	Helical Repeat II	DII	S4	PMC4567464	HP:0002187	Intellectual disability, profound
fam114	encephalopathy	R856L	missense	missense	Helical Repeat II	DII	S4	PMC4567464	HP:0000737	Irritability
fam114	encephalopathy	R856L	missense	missense	Helical Repeat II	DII	S4	PMC4567464	HP:0000252	Microcephaly
fam114	encephalopathy	R856L	missense	missense	Helical Repeat II	DII	S4	PMC4567464	HP:0001252	Muscular hypotonia
fam114	encephalopathy	R856L	missense	missense	Helical Repeat II	DII	S4	PMC4567464	HP:0008936	Muscular hypotonia of the trunk
fam114	encephalopathy	R856L	missense	missense	Helical Repeat II	DII	S4	PMC4567464	HP:0040288	Nasogastric tube feeding
fam114	encephalopathy	R856L	missense	missense	Helical Repeat II	DII	S4	PMC4567464	NP:0000717	No Autism
fam114	encephalopathy	R856L	missense	missense	Helical Repeat II	DII	S4	PMC4567464	HP:0003623	Neonatal onset
fam115	encephalopathy	I873M	missense	missense	Cytoplasmic	DII	S4-S5	PMC4862068	HP:0100022	Abnormality of movement
fam115	encephalopathy	I873M	missense	missense	Cytoplasmic	DII	S4-S5	PMC4862068	HP:0002500	Abnormality of the cerebral white matter
fam115	encephalopathy	I873M	missense	missense	Cytoplasmic	DII	S4-S5	PMC4862068	HP:0010819	Atonic seizures
fam115	encephalopathy	I873M	missense	missense	Cytoplasmic	DII	S4-S5	PMC4862068	HP:0025101	Dysgenesis of the hippocampus
fam115	encephalopathy	I873M	missense	missense	Cytoplasmic	DII	S4-S5	PMC4862068	HP:0100660	Dyskinesia
fam115	encephalopathy	I873M	missense	missense	Cytoplasmic	DII	S4-S5	PMC4862068	HP:0002353	EEG abnormality
fam115	encephalopathy	I873M	missense	missense	Cytoplasmic	DII	S4-S5	PMC4862068	HP:0200134	Epileptic encephalopathy
fam115	encephalopathy	I873M	missense	missense	Cytoplasmic	DII	S4-S5	PMC4862068	HP:0010818	Generalized tonic seizures
fam115	encephalopathy	I873M	missense	missense	Cytoplasmic	DII	S4-S5	PMC4862068	HP:0002187	Intellectual disability, profound
fam115	encephalopathy	I873M	missense	missense	Cytoplasmic	DII	S4-S5	PMC4862068	HP:0000252	Microcephaly
fam115	encephalopathy	I873M	missense	missense	Cytoplasmic	DII	S4-S5	PMC4862068	NP:0002000	No Short columella
fam115	encephalopathy	I873M	missense	missense	Cytoplasmic	DII	S4-S5	PMC4862068	NP:0000717	No Autism
fam115	encephalopathy	I873M	missense	missense	Cytoplasmic	DII	S4-S5	PMC4862068	HP:0003623	Neonatal onset
fam116	encephalopathy	N876T	missense	missense	Cytoplasmic	DII	S4-S5	23935176	HP:0012762	Cerebral white matter atrophy
fam116	encephalopathy	N876T	missense	missense	Cytoplasmic	DII	S4-S5	23935176	HP:0002188	Delayed CNS myelination
fam116	encephalopathy	N876T	missense	missense	Cytoplasmic	DII	S4-S5	23935176	HP:0010851	EEG with burst suppression
fam116	encephalopathy	N876T	missense	missense	Cytoplasmic	DII	S4-S5	23935176	HP:0200134	Epileptic encephalopathy
fam116	encephalopathy	N876T	missense	missense	Cytoplasmic	DII	S4-S5	23935176	HP:0011097	Epileptic spasms
fam116	encephalopathy	N876T	missense	missense	Cytoplasmic	DII	S4-S5	23935176	HP:0002266	Focal clonic seizures
fam116	encephalopathy	N876T	missense	missense	Cytoplasmic	DII	S4-S5	23935176	HP:0011167	Focal tonic seizures
fam116	encephalopathy	N876T	missense	missense	Cytoplasmic	DII	S4-S5	23935176	HP:0002521	Hypsarrhythmia
fam116	encephalopathy	N876T	missense	missense	Cytoplasmic	DII	S4-S5	23935176	HP:0012469	Infantile spasms
fam116	encephalopathy	N876T	missense	missense	Cytoplasmic	DII	S4-S5	23935176	HP:0010864	Intellectual disability, severe
fam116	encephalopathy	N876T	missense	missense	Cytoplasmic	DII	S4-S5	23935176	HP:0031375	Refractory
fam116	encephalopathy	N876T	missense	missense	Cytoplasmic	DII	S4-S5	23935176	HP:0003623	Neonatal onset
fam117	benign	V892I	missense	missense	Helical Repeat II	DII	S5	15048894	HP:0040168	Focal seizures, afebril
fam117	benign	V892I	missense	missense	Helical Repeat II	DII	S5	15048894	NP:0003808	No Abnormal muscle tone
fam117	benign	V892I	missense	missense	Helical Repeat II	DII	S5	15048894	NP:0012759	No Neurodevelopmental abnormality
fam117	benign	V892I	missense	missense	Helical Repeat II	DII	S5	15048894	HP:0001250	Seizures
fam117	benign	V892I	missense	missense	Helical Repeat II	DII	S5	15048894	HP:0003623	Neonatal onset
fam118	encephalopathy	K905N	missense	missense	Extracellular	DII	S5-S6	PMC4567464	HP:0012443	Abnormality of brain morphology
fam118	encephalopathy	K905N	missense	missense	Extracellular	DII	S5-S6	PMC4567464	HP:0002500	Abnormality of the cerebral white matter
fam118	encephalopathy	K905N	missense	missense	Extracellular	DII	S5-S6	PMC4567464	HP:0002019	Constipation
fam118	encephalopathy	K905N	missense	missense	Extracellular	DII	S5-S6	PMC4567464	HP:0001332	Dystonia
fam118	encephalopathy	K905N	missense	missense	Extracellular	DII	S5-S6	PMC4567464	HP:0011203	EEG with abnormally slow frequencies
fam118	encephalopathy	K905N	missense	missense	Extracellular	DII	S5-S6	PMC4567464	HP:0200134	Epileptic encephalopathy
fam118	encephalopathy	K905N	missense	missense	Extracellular	DII	S5-S6	PMC4567464	HP:0007183	Focal T2 hyperintense basal ganglia lesion
fam118	encephalopathy	K905N	missense	missense	Extracellular	DII	S5-S6	PMC4567464	HP:0007359	Focal-onset seizure
fam118	encephalopathy	K905N	missense	missense	Extracellular	DII	S5-S6	PMC4567464	HP:0002883	Hyperventilation
fam118	encephalopathy	K905N	missense	missense	Extracellular	DII	S5-S6	PMC4567464	HP:0002079	Hypoplasia of the corpus callosum
fam118	encephalopathy	K905N	missense	missense	Extracellular	DII	S5-S6	PMC4567464	HP:0002187	Intellectual disability, profound
fam118	encephalopathy	K905N	missense	missense	Extracellular	DII	S5-S6	PMC4567464	HP:0010841	Multifocal epileptiform discharges
fam118	encephalopathy	K905N	missense	missense	Extracellular	DII	S5-S6	PMC4567464	HP:0010553	Oculogyric crisis
fam118	encephalopathy	K905N	missense	missense	Extracellular	DII	S5-S6	PMC4567464	HP:0003623	Neonatal onset
fam119	encephalopathy	K905N	missense	missense	Extracellular	DII	S5-S6	PMC3704157	HP:0200134	Epileptic encephalopathy
fam119	encephalopathy	K905N	missense	missense	Extracellular	DII	S5-S6	PMC3704157	HP:0001250	Seizures
fam12	encephalopathy	Q1811E	missense	missense	Cytoplasmic	C-terminus	Cytoplasmic	28379373	HP:0000717	Autism
fam12	encephalopathy	Q1811E	missense	missense	Cytoplasmic	C-terminus	Cytoplasmic	28379373	HP:0010851	EEG with burst suppression
fam12	encephalopathy	Q1811E	missense	missense	Cytoplasmic	C-terminus	Cytoplasmic	28379373	HP:0011193	EEG with focal spikes
fam12	encephalopathy	Q1811E	missense	missense	Cytoplasmic	C-terminus	Cytoplasmic	28379373	HP:0200134	Epileptic encephalopathy
fam12	encephalopathy	Q1811E	missense	missense	Cytoplasmic	C-terminus	Cytoplasmic	28379373	HP:0007359	Focal-onset seizure
fam12	encephalopathy	Q1811E	missense	missense	Cytoplasmic	C-terminus	Cytoplasmic	28379373	HP:0002069	Generalized tonic-clonic seizures
fam12	encephalopathy	Q1811E	missense	missense	Cytoplasmic	C-terminus	Cytoplasmic	28379373	HP:0012469	Infantile spasms
fam12	encephalopathy	Q1811E	missense	missense	Cytoplasmic	C-terminus	Cytoplasmic	28379373	HP:0002342	Intellectual disability, moderate
fam12	encephalopathy	Q1811E	missense	missense	Cytoplasmic	C-terminus	Cytoplasmic	28379373	HP:0001252	Muscular hypotonia
fam12	encephalopathy	Q1811E	missense	missense	Cytoplasmic	C-terminus	Cytoplasmic	28379373	NP:0012443	No Abnormality of brain morphology
fam12	encephalopathy	Q1811E	missense	missense	Cytoplasmic	C-terminus	Cytoplasmic	28379373	HP:0002317	Unsteady gait
fam12	encephalopathy	Q1811E	missense	missense	Cytoplasmic	C-terminus	Cytoplasmic	28379373	HP:0003623	Neonatal onset
fam120	encephalopathy	F928C	missense	missense	Pore-forming	DII	S5-S6	PMC4567464	HP:0000739	Anxiety
fam120	encephalopathy	F928C	missense	missense	Pore-forming	DII	S5-S6	PMC4567464	HP:0000750	Delayed speech and language development
fam120	encephalopathy	F928C	missense	missense	Pore-forming	DII	S5-S6	PMC4567464	HP:0200134	Epileptic encephalopathy
fam120	encephalopathy	F928C	missense	missense	Pore-forming	DII	S5-S6	PMC4567464	HP:0002131	Episodic ataxia
fam120	encephalopathy	F928C	missense	missense	Pore-forming	DII	S5-S6	PMC4567464	HP:0012748	Focal T2 hyperintense brainstem lesion
fam120	encephalopathy	F928C	missense	missense	Pore-forming	DII	S5-S6	PMC4567464	HP:0007359	Focal-onset seizure
fam120	encephalopathy	F928C	missense	missense	Pore-forming	DII	S5-S6	PMC4567464	HP:0010841	Multifocal epileptiform discharges
fam120	encephalopathy	F928C	missense	missense	Pore-forming	DII	S5-S6	PMC4567464	HP:0008936	Muscular hypotonia of the trunk
fam120	encephalopathy	F928C	missense	missense	Pore-forming	DII	S5-S6	PMC4567464	NP:0003808	No Abnormal muscle tone
fam120	encephalopathy	F928C	missense	missense	Pore-forming	DII	S5-S6	PMC4567464	NP:0012759	No Neurodevelopmental abnormality
fam120	encephalopathy	F928C	missense	missense	Pore-forming	DII	S5-S6	PMC4567464	HP:0003593	Infantile onset
fam121	encephalopathy	F928C	missense	missense	Pore-forming	DII	S5-S6	PMC3704157	HP:0200134	Epileptic encephalopathy
fam121	encephalopathy	F928C	missense	missense	Pore-forming	DII	S5-S6	PMC3704157	HP:0001250	Seizures
fam122	ASD	R937C	missense	missense	Pore-forming	DII	S5-S6	23020937	HP:0000718	Aggressive behavior
fam122	ASD	R937C	missense	missense	Pore-forming	DII	S5-S6	23020937	HP:0000717	Autism
fam122	ASD	R937C	missense	missense	Pore-forming	DII	S5-S6	23020937	HP:0012450	Chronic constipation
fam122	ASD	R937C	missense	missense	Pore-forming	DII	S5-S6	23020937	HP:0001263	Global developmental delay
fam122	ASD	R937C	missense	missense	Pore-forming	DII	S5-S6	23020937	HP:0002883	Hyperventilation
fam122	ASD	R937C	missense	missense	Pore-forming	DII	S5-S6	23020937	HP:0010864	Intellectual disability, severe
fam122	ASD	R937C	missense	missense	Pore-forming	DII	S5-S6	23020937	HP:0000545	Myopia
fam122	ASD	R937C	missense	missense	Pore-forming	DII	S5-S6	23020937	NP:0001250	No Seizures
fam123	atypical	R937C	missense	missense	Pore-forming	DII	S5-S6	PMC4837654	HP:0001249	Intellectual disability
fam123	atypical	R937C	missense	missense	Pore-forming	DII	S5-S6	PMC4837654	NP:0001250	No Seizures
fam124	ASD	C959*	nonsense	PTV	NA	NA	NA	PMC4837654	HP:0000717	Autism
fam124	ASD	C959*	nonsense	PTV	NA	NA	NA	PMC4837654	NP:0001250	No Seizures
fam125	ASD	C959*	nonsense	PTV	NA	NA	NA	PMC3667984	HP:0000717	Autism
fam125	ASD	C959*	nonsense	PTV	NA	NA	NA	PMC3667984	NP:0001250	No Seizures
fam126	encephalopathy	N976K	missense	missense	Helical Repeat II	DII	S6	PMC4567464	HP:0012443	Abnormality of brain morphology
fam126	encephalopathy	N976K	missense	missense	Helical Repeat II	DII	S6	PMC4567464	HP:0100022	Abnormality of movement
fam126	encephalopathy	N976K	missense	missense	Helical Repeat II	DII	S6	PMC4567464	HP:0002500	Abnormality of the cerebral white matter
fam126	encephalopathy	N976K	missense	missense	Helical Repeat II	DII	S6	PMC4567464	HP:0000717	Autism
fam126	encephalopathy	N976K	missense	missense	Helical Repeat II	DII	S6	PMC4567464	HP:0002376	Developmental regression
fam126	encephalopathy	N976K	missense	missense	Helical Repeat II	DII	S6	PMC4567464	HP:0002014	Diarrhea
fam126	encephalopathy	N976K	missense	missense	Helical Repeat II	DII	S6	PMC4567464	HP:0011203	EEG with abnormally slow frequencies
fam126	encephalopathy	N976K	missense	missense	Helical Repeat II	DII	S6	PMC4567464	HP:0200134	Epileptic encephalopathy
fam126	encephalopathy	N976K	missense	missense	Helical Repeat II	DII	S6	PMC4567464	HP:0007359	Focal-onset seizure
fam126	encephalopathy	N976K	missense	missense	Helical Repeat II	DII	S6	PMC4567464	HP:0030890	Hyperintensity of cerebral white matter on MRI
fam126	encephalopathy	N976K	missense	missense	Helical Repeat II	DII	S6	PMC4567464	HP:0010864	Intellectual disability, severe
fam126	encephalopathy	N976K	missense	missense	Helical Repeat II	DII	S6	PMC4567464	HP:0000737	Irritability
fam126	encephalopathy	N976K	missense	missense	Helical Repeat II	DII	S6	PMC4567464	HP:0010841	Multifocal epileptiform discharges
fam126	encephalopathy	N976K	missense	missense	Helical Repeat II	DII	S6	PMC4567464	HP:0031375	Refractory
fam126	encephalopathy	N976K	missense	missense	Helical Repeat II	DII	S6	PMC4567464	HP:0000733	Stereotypy
fam126	encephalopathy	N976K	missense	missense	Helical Repeat II	DII	S6	PMC4567464	HP:0011462	Young adult onset
fam127	encephalopathy	S987I	missense	missense	Cytoplasmic	DII-DIII	Cytoplasmic	PMC4862082	HP:0010851	EEG with burst suppression
fam127	encephalopathy	S987I	missense	missense	Cytoplasmic	DII-DIII	Cytoplasmic	PMC4862082	HP:0200134	Epileptic encephalopathy
fam127	encephalopathy	S987I	missense	missense	Cytoplasmic	DII-DIII	Cytoplasmic	PMC4862082	HP:0007359	Focal-onset seizure
fam127	encephalopathy	S987I	missense	missense	Cytoplasmic	DII-DIII	Cytoplasmic	PMC4862082	HP:0010818	Generalized tonic seizures
fam127	encephalopathy	S987I	missense	missense	Cytoplasmic	DII-DIII	Cytoplasmic	PMC4862082	HP:0010864	Intellectual disability, severe
fam127	encephalopathy	S987I	missense	missense	Cytoplasmic	DII-DIII	Cytoplasmic	PMC4862082	HP:0010841	Multifocal epileptiform discharges
fam127	encephalopathy	S987I	missense	missense	Cytoplasmic	DII-DIII	Cytoplasmic	PMC4862082	NP:0000717	No Autism
fam127	encephalopathy	S987I	missense	missense	Cytoplasmic	DII-DIII	Cytoplasmic	PMC4862082	HP:0003623	Neonatal onset
fam128	encephalopathy	E999V	missense	missense	Cytoplasmic	DII-DIII	Cytoplasmic	PMC4862082	HP:0010864	Intellectual disability, severe
fam128	encephalopathy	E999V	missense	missense	Cytoplasmic	DII-DIII	Cytoplasmic	PMC4862082	HP:0000252	Microcephaly
fam128	encephalopathy	E999V	missense	missense	Cytoplasmic	DII-DIII	Cytoplasmic	PMC4862082	NP:0002000	No Short columella
fam128	encephalopathy	E999V	missense	missense	Cytoplasmic	DII-DIII	Cytoplasmic	PMC4862082	NP:0000717	No Autism
fam128	encephalopathy	E999V	missense	missense	Cytoplasmic	DII-DIII	Cytoplasmic	PMC4862082	HP:0001250	Seizures
fam128	encephalopathy	E999V	missense	missense	Cytoplasmic	DII-DIII	Cytoplasmic	PMC4862082	HP:0003623	Neonatal onset
fam129	encephalopathy	E999K	missense	missense	Cytoplasmic	DII-DIII	Cytoplasmic	26648591	HP:0011203	EEG with abnormally slow frequencies
fam129	encephalopathy	E999K	missense	missense	Cytoplasmic	DII-DIII	Cytoplasmic	26648591	HP:0010851	EEG with burst suppression
fam129	encephalopathy	E999K	missense	missense	Cytoplasmic	DII-DIII	Cytoplasmic	26648591	HP:0200134	Epileptic encephalopathy
fam129	encephalopathy	E999K	missense	missense	Cytoplasmic	DII-DIII	Cytoplasmic	26648591	HP:0011167	Focal tonic seizures
fam129	encephalopathy	E999K	missense	missense	Cytoplasmic	DII-DIII	Cytoplasmic	26648591	HP:0010818	Generalized tonic seizures
fam129	encephalopathy	E999K	missense	missense	Cytoplasmic	DII-DIII	Cytoplasmic	26648591	HP:0010864	Intellectual disability, severe
fam129	encephalopathy	E999K	missense	missense	Cytoplasmic	DII-DIII	Cytoplasmic	26648591	HP:0002509	Limb hypertonia
fam129	encephalopathy	E999K	missense	missense	Cytoplasmic	DII-DIII	Cytoplasmic	26648591	HP:0008936	Muscular hypotonia of the trunk
fam129	encephalopathy	E999K	missense	missense	Cytoplasmic	DII-DIII	Cytoplasmic	26648591	NP:0012443	No Abnormality of brain morphology
fam129	encephalopathy	E999K	missense	missense	Cytoplasmic	DII-DIII	Cytoplasmic	26648591	HP:0003623	Neonatal onset
fam13	encephalopathy	M1548V	missense	missense	Helical Repeat IV	DIV	S1	28379373	HP:0000717	Autism
fam13	encephalopathy	M1548V	missense	missense	Helical Repeat IV	DIV	S1	28379373	HP:0011203	EEG with abnormally slow frequencies
fam13	encephalopathy	M1548V	missense	missense	Helical Repeat IV	DIV	S1	28379373	HP:0010851	EEG with burst suppression
fam13	encephalopathy	M1548V	missense	missense	Helical Repeat IV	DIV	S1	28379373	HP:0200134	Epileptic encephalopathy
fam13	encephalopathy	M1548V	missense	missense	Helical Repeat IV	DIV	S1	28379373	HP:0007359	Focal-onset seizure
fam13	encephalopathy	M1548V	missense	missense	Helical Repeat IV	DIV	S1	28379373	HP:0002069	Generalized tonic-clonic seizures
fam13	encephalopathy	M1548V	missense	missense	Helical Repeat IV	DIV	S1	28379373	HP:0002521	Hypsarrhythmia
fam13	encephalopathy	M1548V	missense	missense	Helical Repeat IV	DIV	S1	28379373	HP:0012469	Infantile spasms
fam13	encephalopathy	M1548V	missense	missense	Helical Repeat IV	DIV	S1	28379373	HP:0010864	Intellectual disability, severe
fam13	encephalopathy	M1548V	missense	missense	Helical Repeat IV	DIV	S1	28379373	HP:0001252	Muscular hypotonia
fam13	encephalopathy	M1548V	missense	missense	Helical Repeat IV	DIV	S1	28379373	NP:0012443	No Abnormality of brain morphology
fam13	encephalopathy	M1548V	missense	missense	Helical Repeat IV	DIV	S1	28379373	HP:0031375	Refractory
fam13	encephalopathy	M1548V	missense	missense	Helical Repeat IV	DIV	S1	28379373	HP:0003623	Neonatal onset
fam130	encephalopathy	E999K	missense	missense	Cytoplasmic	DII-DIII	Cytoplasmic	23935176	HP:0010851	EEG with burst suppression
fam130	encephalopathy	E999K	missense	missense	Cytoplasmic	DII-DIII	Cytoplasmic	23935176	HP:0200134	Epileptic encephalopathy
fam130	encephalopathy	E999K	missense	missense	Cytoplasmic	DII-DIII	Cytoplasmic	23935176	HP:0011167	Focal tonic seizures
fam130	encephalopathy	E999K	missense	missense	Cytoplasmic	DII-DIII	Cytoplasmic	23935176	HP:0010818	Generalized tonic seizures
fam130	encephalopathy	E999K	missense	missense	Cytoplasmic	DII-DIII	Cytoplasmic	23935176	HP:0002521	Hypsarrhythmia
fam130	encephalopathy	E999K	missense	missense	Cytoplasmic	DII-DIII	Cytoplasmic	23935176	HP:0012469	Infantile spasms
fam130	encephalopathy	E999K	missense	missense	Cytoplasmic	DII-DIII	Cytoplasmic	23935176	HP:0010864	Intellectual disability, severe
fam130	encephalopathy	E999K	missense	missense	Cytoplasmic	DII-DIII	Cytoplasmic	23935176	NP:0012443	No Abnormality of brain morphology
fam130	encephalopathy	E999K	missense	missense	Cytoplasmic	DII-DIII	Cytoplasmic	23935176	HP:0003623	Neonatal onset
fam130	encephalopathy	E999K	missense	missense	Cytoplasmic	DII-DIII	Cytoplasmic	23935176	HP:0001250	Seizures
fam131	encephalopathy	E999K	missense	missense	Cytoplasmic	DII-DIII	Cytoplasmic	PMC4862082	HP:0200134	Epileptic encephalopathy
fam131	encephalopathy	E999K	missense	missense	Cytoplasmic	DII-DIII	Cytoplasmic	PMC4862082	HP:0007359	Focal-onset seizure
fam131	encephalopathy	E999K	missense	missense	Cytoplasmic	DII-DIII	Cytoplasmic	PMC4862082	HP:0010864	Intellectual disability, severe
fam131	encephalopathy	E999K	missense	missense	Cytoplasmic	DII-DIII	Cytoplasmic	PMC4862082	NP:0002000	No Short columella
fam131	encephalopathy	E999K	missense	missense	Cytoplasmic	DII-DIII	Cytoplasmic	PMC4862082	NP:0000717	No Autism
fam131	encephalopathy	E999K	missense	missense	Cytoplasmic	DII-DIII	Cytoplasmic	PMC4862082	HP:0003623	Neonatal onset
fam132	benign	N1001K	missense	missense	Cytoplasmic	DII-DIII	Cytoplasmic	15048894	HP:0002104	Apnea
fam132	benign	N1001K	missense	missense	Cytoplasmic	DII-DIII	Cytoplasmic	15048894	HP:0000961	Cyanosis
fam132	benign	N1001K	missense	missense	Cytoplasmic	DII-DIII	Cytoplasmic	15048894	HP:0011292	EEG with occipital sharp waves
fam132	benign	N1001K	missense	missense	Cytoplasmic	DII-DIII	Cytoplasmic	15048894	HP:0011295	EEG with parietal sharp waves
fam132	benign	N1001K	missense	missense	Cytoplasmic	DII-DIII	Cytoplasmic	15048894	HP:0040168	Focal seizures, afebril
fam132	benign	N1001K	missense	missense	Cytoplasmic	DII-DIII	Cytoplasmic	15048894	NP:0003808	No Abnormal muscle tone
fam132	benign	N1001K	missense	missense	Cytoplasmic	DII-DIII	Cytoplasmic	15048894	NP:0012443	No Abnormality of brain morphology
fam132	benign	N1001K	missense	missense	Cytoplasmic	DII-DIII	Cytoplasmic	15048894	NP:0000717	No Autism
fam132	benign	N1001K	missense	missense	Cytoplasmic	DII-DIII	Cytoplasmic	15048894	NP:0012759	No Neurodevelopmental abnormality
fam132	benign	N1001K	missense	missense	Cytoplasmic	DII-DIII	Cytoplasmic	15048894	HP:0001250	Seizures
fam132	benign	N1001K	missense	missense	Cytoplasmic	DII-DIII	Cytoplasmic	15048894	HP:0003593	Infantile onset
fam133	benign	L1003I	missense	missense	Cytoplasmic	DII-DIII	Cytoplasmic	15048894	HP:0001250	Seizures
fam133	benign	L1003I	missense	missense	Cytoplasmic	DII-DIII	Cytoplasmic	15048894	HP:0002069	Generalized tonic-clonic seizures
fam133	benign	L1003I	missense	missense	Cytoplasmic	DII-DIII	Cytoplasmic	15048894	NP:0012759	No Neurodevelopmental abnormality
fam133	benign	L1003I	missense	missense	Cytoplasmic	DII-DIII	Cytoplasmic	15048894	NP:0003808	No Abnormal muscle tone
fam133	benign	L1003I	missense	missense	Cytoplasmic	DII-DIII	Cytoplasmic	15048894	HP:0000961	Cyanosis
fam133	benign	L1003I	missense	missense	Cytoplasmic	DII-DIII	Cytoplasmic	15048894	HP:0010841	Multifocal epileptiform discharges
fam133	benign	L1003I	missense	missense	Cytoplasmic	DII-DIII	Cytoplasmic	15048894	HP:0011203	EEG with abnormally slow frequencies
fam133	benign	L1003I	missense	missense	Cytoplasmic	DII-DIII	Cytoplasmic	15048894	NP:0012443	No Abnormality of brain morphology
fam133	benign	L1003I	missense	missense	Cytoplasmic	DII-DIII	Cytoplasmic	15048894	NP:0002353	No EEG abnormality
fam133	benign	L1003I	missense	missense	Cytoplasmic	DII-DIII	Cytoplasmic	15048894	HP:0003623	Neonatal onset
fam134	ASD	G1013*	nonsense	PTV	NA	NA	NA	PMC4837654	HP:0000717	Autism
fam134	ASD	G1013*	nonsense	PTV	NA	NA	NA	PMC4837654	NP:0001250	No Seizures
fam135	ASD	G1013*	nonsense	PTV	NA	NA	NA	PMC3667984	HP:0000717	Autism
fam135	ASD	G1013*	nonsense	PTV	NA	NA	NA	PMC3667984	NP:0001250	No Seizures
fam136	encephalopathy	c.3057delA	frameshift	PTV	NA	NA	NA	PMC3704157	HP:0031491	Continuous spike and waves during slow sleep
fam136	encephalopathy	c.3057delA	frameshift	PTV	NA	NA	NA	PMC3704157	HP:0200134	Epileptic encephalopathy
fam136	encephalopathy	c.3057delA	frameshift	PTV	NA	NA	NA	PMC3704157	HP:0011167	Focal tonic seizures
fam137	encephalopathy	c.3057delA	frameshift	PTV	NA	NA	NA	PMC4567464	HP:0000733	Stereotypy
fam137	encephalopathy	c.3057delA	frameshift	PTV	NA	NA	NA	PMC4567464	HP:0100022	Abnormality of movement
fam137	encephalopathy	c.3057delA	frameshift	PTV	NA	NA	NA	PMC4567464	HP:0002500	Abnormality of the cerebral white matter
fam137	encephalopathy	c.3057delA	frameshift	PTV	NA	NA	NA	PMC4567464	HP:0000717	Autism
fam137	encephalopathy	c.3057delA	frameshift	PTV	NA	NA	NA	PMC4567464	HP:0012444	Brain atrophy
fam137	encephalopathy	c.3057delA	frameshift	PTV	NA	NA	NA	PMC4567464	HP:0002019	Constipation
fam137	encephalopathy	c.3057delA	frameshift	PTV	NA	NA	NA	PMC4567464	HP:0002376	Developmental regression
fam137	encephalopathy	c.3057delA	frameshift	PTV	NA	NA	NA	PMC4567464	HP:0200134	Epileptic encephalopathy
fam137	encephalopathy	c.3057delA	frameshift	PTV	NA	NA	NA	PMC4567464	HP:0007359	Focal-onset seizure
fam137	encephalopathy	c.3057delA	frameshift	PTV	NA	NA	NA	PMC4567464	HP:0010864	Intellectual disability, severe
fam137	encephalopathy	c.3057delA	frameshift	PTV	NA	NA	NA	PMC4567464	HP:0002509	Limb hypertonia
fam137	encephalopathy	c.3057delA	frameshift	PTV	NA	NA	NA	PMC4567464	HP:0008936	Muscular hypotonia of the trunk
fam137	encephalopathy	c.3057delA	frameshift	PTV	NA	NA	NA	PMC4567464	HP:0031375	Refractory
fam137	encephalopathy	c.3057delA	frameshift	PTV	NA	NA	NA	PMC4567464	HP:0011463	Childhood onset
fam138	encephalopathy	M1128T	missense	missense	Cytoplasmic	DII-DIII	Cytoplasmic	22591750	HP:0000717	Autism
fam138	encephalopathy	M1128T	missense	missense	Cytoplasmic	DII-DIII	Cytoplasmic	22591750	HP:0002059	Cerebral atrophy
fam138	encephalopathy	M1128T	missense	missense	Cytoplasmic	DII-DIII	Cytoplasmic	22591750	HP:0002181	Cerebral edema
fam138	encephalopathy	M1128T	missense	missense	Cytoplasmic	DII-DIII	Cytoplasmic	22591750	HP:0002376	Developmental regression
fam138	encephalopathy	M1128T	missense	missense	Cytoplasmic	DII-DIII	Cytoplasmic	22591750	HP:0011203	EEG with abnormally slow frequencies
fam138	encephalopathy	M1128T	missense	missense	Cytoplasmic	DII-DIII	Cytoplasmic	22591750	HP:0200134	Epileptic encephalopathy
fam138	encephalopathy	M1128T	missense	missense	Cytoplasmic	DII-DIII	Cytoplasmic	22591750	HP:0002069	Generalized tonic-clonic seizures
fam138	encephalopathy	M1128T	missense	missense	Cytoplasmic	DII-DIII	Cytoplasmic	22591750	HP:0010864	Intellectual disability, severe
fam138	encephalopathy	M1128T	missense	missense	Cytoplasmic	DII-DIII	Cytoplasmic	22591750	HP:0010841	Multifocal epileptiform discharges
fam138	encephalopathy	M1128T	missense	missense	Cytoplasmic	DII-DIII	Cytoplasmic	22591750	HP:0031375	Refractory
fam138	encephalopathy	M1128T	missense	missense	Cytoplasmic	DII-DIII	Cytoplasmic	22591750	HP:0003621	Juvenile onset
fam139	encephalopathy	E1211K	missense	missense	Helical Repeat III	DIII	S1	PMC2754324	HP:0002059	Cerebral atrophy
fam139	encephalopathy	E1211K	missense	missense	Helical Repeat III	DIII	S1	PMC2754324	HP:0011203	EEG with abnormally slow frequencies
fam139	encephalopathy	E1211K	missense	missense	Helical Repeat III	DIII	S1	PMC2754324	HP:0011097	Epileptic spasms
fam139	encephalopathy	E1211K	missense	missense	Helical Repeat III	DIII	S1	PMC2754324	HP:0010818	Generalized tonic seizures
fam139	encephalopathy	E1211K	missense	missense	Helical Repeat III	DIII	S1	PMC2754324	HP:0001263	Global developmental delay
fam139	encephalopathy	E1211K	missense	missense	Helical Repeat III	DIII	S1	PMC2754324	HP:0012469	Infantile spasms
fam139	encephalopathy	E1211K	missense	missense	Helical Repeat III	DIII	S1	PMC2754324	HP:0010864	Intellectual disability, severe
fam139	encephalopathy	E1211K	missense	missense	Helical Repeat III	DIII	S1	PMC2754324	HP:0031375	Refractory
fam139	encephalopathy	E1211K	missense	missense	Helical Repeat III	DIII	S1	PMC2754324	HP:0002133	Status epilepticus
fam139	encephalopathy	E1211K	missense	missense	Helical Repeat III	DIII	S1	PMC2754324	HP:0002445	Tetraplegia
fam139	encephalopathy	E1211K	missense	missense	Helical Repeat III	DIII	S1	PMC2754324	HP:0002119	Ventriculomegaly
fam139	encephalopathy	E1211K	missense	missense	Helical Repeat III	DIII	S1	PMC2754324	HP:0003593	Infantile onset
fam14	encephalopathy	I237N	missense	missense	Cytoplasmic	DI	S4-S5	28379373	HP:0003429	CNS hypomyelination
fam14	encephalopathy	I237N	missense	missense	Cytoplasmic	DI	S4-S5	28379373	HP:0011203	EEG with abnormally slow frequencies
fam14	encephalopathy	I237N	missense	missense	Cytoplasmic	DI	S4-S5	28379373	HP:0007359	Focal-onset seizure
fam14	encephalopathy	I237N	missense	missense	Cytoplasmic	DI	S4-S5	28379373	HP:0010864	Intellectual disability, severe
fam14	encephalopathy	I237N	missense	missense	Cytoplasmic	DI	S4-S5	28379373	HP:0010841	Multifocal epileptiform discharges
fam14	encephalopathy	I237N	missense	missense	Cytoplasmic	DI	S4-S5	28379373	HP:0001252	Muscular hypotonia
fam14	encephalopathy	I237N	missense	missense	Cytoplasmic	DI	S4-S5	28379373	HP:0000817	Poor eye contact
fam14	encephalopathy	I237N	missense	missense	Cytoplasmic	DI	S4-S5	28379373	HP:0031375	Refractory
fam14	encephalopathy	I237N	missense	missense	Cytoplasmic	DI	S4-S5	28379373	HP:0003623	Neonatal onset
fam140	encephalopathy	E1211K	missense	missense	Helical Repeat III	DIII	S1	25459969	HP:0000717	Autism
fam140	encephalopathy	E1211K	missense	missense	Helical Repeat III	DIII	S1	25459969	HP:0002376	Developmental regression
fam140	encephalopathy	E1211K	missense	missense	Helical Repeat III	DIII	S1	25459969	HP:0011203	EEG with abnormally slow frequencies
fam140	encephalopathy	E1211K	missense	missense	Helical Repeat III	DIII	S1	25459969	HP:0011097	Epileptic spasms
fam140	encephalopathy	E1211K	missense	missense	Helical Repeat III	DIII	S1	25459969	HP:0002521	Hypsarrhythmia
fam140	encephalopathy	E1211K	missense	missense	Helical Repeat III	DIII	S1	25459969	HP:0012469	Infantile spasms
fam140	encephalopathy	E1211K	missense	missense	Helical Repeat III	DIII	S1	25459969	HP:0010864	Intellectual disability, severe
fam140	encephalopathy	E1211K	missense	missense	Helical Repeat III	DIII	S1	25459969	NP:0002000	No Short columella
fam140	encephalopathy	E1211K	missense	missense	Helical Repeat III	DIII	S1	25459969	HP:0011463	Childhood onset
fam141	encephalopathy	K1260E;K1260Q	missense	missense	Cytoplasmic	DIII	S2-S3	PMC4862082	HP:0011196	EEG with focal sharp waves
fam141	encephalopathy	K1260E;K1260Q	missense	missense	Cytoplasmic	DIII	S2-S3	PMC4862082	HP:0200134	Epileptic encephalopathy
fam141	encephalopathy	K1260E;K1260Q	missense	missense	Cytoplasmic	DIII	S2-S3	PMC4862082	HP:0007359	Focal-onset seizure
fam141	encephalopathy	K1260E;K1260Q	missense	missense	Cytoplasmic	DIII	S2-S3	PMC4862082	HP:0002342	Intellectual disability, moderate
fam141	encephalopathy	K1260E;K1260Q	missense	missense	Cytoplasmic	DIII	S2-S3	PMC4862082	HP:0031165	Multifocal seizures
fam141	encephalopathy	K1260E;K1260Q	missense	missense	Cytoplasmic	DIII	S2-S3	PMC4862082	NP:0000717	No Autism
fam141	encephalopathy	K1260E;K1260Q	missense	missense	Cytoplasmic	DIII	S2-S3	PMC4862082	HP:0003623	Neonatal onset
fam142	atypical	V1282F	missense	missense	Helical Repeat III	DIII	S3	PMC4756433	NP:0001250	No Seizures
fam142	atypical	V1282F	missense	missense	Helical Repeat III	DIII	S3	PMC4756433	HP:0100753	Schizophrenia
fam143	atypical	V1282F	missense	missense	Helical Repeat III	DIII	S3	PMC4756433	NP:0001250	No Seizures
fam143	atypical	V1282F	missense	missense	Helical Repeat III	DIII	S3	PMC4756433	HP:0100753	Schizophrenia
fam144	encephalopathy	R1312T	missense	missense	Helical Repeat III	DIII	S4	19783390	HP:0002373	Febrile seizures
fam144	encephalopathy	R1312T	missense	missense	Helical Repeat III	DIII	S4	19783390	HP:0002123	Generalized myoclonic seizures
fam144	encephalopathy	R1312T	missense	missense	Helical Repeat III	DIII	S4	19783390	HP:0031375	Refractory
fam144	encephalopathy	R1312T	missense	missense	Helical Repeat III	DIII	S4	19783390	HP:0003593	Infantile onset
fam145	benign	R1319Q	missense	missense	Helical Repeat III	DIII	S4	15048894	HP:0007359	Focal-onset seizure
fam145	benign	R1319Q	missense	missense	Helical Repeat III	DIII	S4	15048894	NP:0012759	No Neurodevelopmental abnormality
fam145	benign	R1319Q	missense	missense	Helical Repeat III	DIII	S4	15048894	HP:0001250	Seizures
fam145	benign	R1319Q	missense	missense	Helical Repeat III	DIII	S4	15048894	HP:0003593	Infantile onset
fam146	benign	R1319Q	missense	missense	Helical Repeat III	DIII	S4	15048894	HP:0007359	Focal-onset seizure
fam146	benign	R1319Q	missense	missense	Helical Repeat III	DIII	S4	15048894	NP:0012759	No Neurodevelopmental abnormality
fam146	benign	R1319Q	missense	missense	Helical Repeat III	DIII	S4	15048894	HP:0001250	Seizures
fam146	benign	R1319Q	missense	missense	Helical Repeat III	DIII	S4	15048894	HP:0003593	Infantile onset
fam147	benign	R1319Q	missense	missense	Helical Repeat III	DIII	S4	15048894	HP:0040168	Focal seizures, afebril
fam147	benign	R1319Q	missense	missense	Helical Repeat III	DIII	S4	15048894	HP:0007359	Focal-onset seizure
fam147	benign	R1319Q	missense	missense	Helical Repeat III	DIII	S4	15048894	HP:0001250	Seizures
fam147	benign	R1319Q	missense	missense	Helical Repeat III	DIII	S4	15048894	HP:0003593	Infantile onset
fam148	benign	E1321K	missense	missense	Cytoplasmic	DIII	S4-S5	25982755	NP:0012759	No Neurodevelopmental abnormality
fam148	benign	E1321K	missense	missense	Cytoplasmic	DIII	S4-S5	25982755	HP:0001250	Seizures
fam148	benign	E1321K	missense	missense	Cytoplasmic	DIII	S4-S5	25982755	HP:0003623	Neonatal onset
fam149	encephalopathy	M1323V	missense	missense	Cytoplasmic	DIII	S4-S5	23935176	HP:0012762	Cerebral white matter atrophy
fam149	encephalopathy	M1323V	missense	missense	Cytoplasmic	DIII	S4-S5	23935176	HP:0010851	EEG with burst suppression
fam149	encephalopathy	M1323V	missense	missense	Cytoplasmic	DIII	S4-S5	23935176	HP:0200134	Epileptic encephalopathy
fam149	encephalopathy	M1323V	missense	missense	Cytoplasmic	DIII	S4-S5	23935176	HP:0011167	Focal tonic seizures
fam149	encephalopathy	M1323V	missense	missense	Cytoplasmic	DIII	S4-S5	23935176	HP:0010818	Generalized tonic seizures
fam149	encephalopathy	M1323V	missense	missense	Cytoplasmic	DIII	S4-S5	23935176	HP:0002069	Generalized tonic-clonic seizures
fam149	encephalopathy	M1323V	missense	missense	Cytoplasmic	DIII	S4-S5	23935176	HP:0002521	Hypsarrhythmia
fam149	encephalopathy	M1323V	missense	missense	Cytoplasmic	DIII	S4-S5	23935176	HP:0012469	Infantile spasms
fam149	encephalopathy	M1323V	missense	missense	Cytoplasmic	DIII	S4-S5	23935176	HP:0010864	Intellectual disability, severe
fam149	encephalopathy	M1323V	missense	missense	Cytoplasmic	DIII	S4-S5	23935176	HP:0000252	Microcephaly
fam149	encephalopathy	M1323V	missense	missense	Cytoplasmic	DIII	S4-S5	23935176	HP:0010841	Multifocal epileptiform discharges
fam149	encephalopathy	M1323V	missense	missense	Cytoplasmic	DIII	S4-S5	23935176	HP:0031375	Refractory
fam149	encephalopathy	M1323V	missense	missense	Cytoplasmic	DIII	S4-S5	23935176	HP:0002510	Spastic tetraplegia
fam149	encephalopathy	M1323V	missense	missense	Cytoplasmic	DIII	S4-S5	23935176	HP:0003623	Neonatal onset
fam15	encephalopathy	V887A	missense	missense	Cytoplasmic	DII	S5	28379373	HP:0010851	EEG with burst suppression
fam15	encephalopathy	V887A	missense	missense	Cytoplasmic	DII	S5	28379373	HP:0200134	Epileptic encephalopathy
fam15	encephalopathy	V887A	missense	missense	Cytoplasmic	DII	S5	28379373	HP:0011167	Focal tonic seizures
fam15	encephalopathy	V887A	missense	missense	Cytoplasmic	DII	S5	28379373	HP:0002123	Generalized myoclonic seizures
fam15	encephalopathy	V887A	missense	missense	Cytoplasmic	DII	S5	28379373	HP:0002521	Hypsarrhythmia
fam15	encephalopathy	V887A	missense	missense	Cytoplasmic	DII	S5	28379373	HP:0012469	Infantile spasms
fam15	encephalopathy	V887A	missense	missense	Cytoplasmic	DII	S5	28379373	HP:0010864	Intellectual disability, severe
fam15	encephalopathy	V887A	missense	missense	Cytoplasmic	DII	S5	28379373	HP:0001252	Muscular hypotonia
fam15	encephalopathy	V887A	missense	missense	Cytoplasmic	DII	S5	28379373	NP:0012443	No Abnormality of brain morphology
fam15	encephalopathy	V887A	missense	missense	Cytoplasmic	DII	S5	28379373	NP:0000717	No Autism
fam15	encephalopathy	V887A	missense	missense	Cytoplasmic	DII	S5	28379373	HP:0003623	Neonatal onset
fam150	encephalopathy	V1326D	missense	missense	Cytoplasmic	DIII	S4-S5	23988467	HP:0200134	Epileptic encephalopathy
fam150	encephalopathy	V1326D	missense	missense	Cytoplasmic	DIII	S4-S5	23988467	HP:0007359	Focal-onset seizure
fam150	encephalopathy	V1326D	missense	missense	Cytoplasmic	DIII	S4-S5	23988467	HP:0010864	Intellectual disability, severe
fam150	encephalopathy	V1326D	missense	missense	Cytoplasmic	DIII	S4-S5	23988467	HP:0000252	Microcephaly
fam150	encephalopathy	V1326D	missense	missense	Cytoplasmic	DIII	S4-S5	23988467	HP:0010841	Multifocal epileptiform discharges
fam150	encephalopathy	V1326D	missense	missense	Cytoplasmic	DIII	S4-S5	23988467	HP:0001252	Muscular hypotonia
fam150	encephalopathy	V1326D	missense	missense	Cytoplasmic	DIII	S4-S5	23988467	NP:0012443	No Abnormality of brain morphology
fam150	encephalopathy	V1326D	missense	missense	Cytoplasmic	DIII	S4-S5	23988467	HP:0031375	Refractory
fam150	encephalopathy	V1326D	missense	missense	Cytoplasmic	DIII	S4-S5	23988467	HP:0002133	Status epilepticus
fam150	encephalopathy	V1326D	missense	missense	Cytoplasmic	DIII	S4-S5	23988467	HP:0003593	Infantile onset
fam151	encephalopathy	V1326L	missense	missense	Cytoplasmic	DIII	S4-S5	23935176	HP:0002059	Cerebral atrophy
fam151	encephalopathy	V1326L	missense	missense	Cytoplasmic	DIII	S4-S5	23935176	HP:0002188	Delayed CNS myelination
fam151	encephalopathy	V1326L	missense	missense	Cytoplasmic	DIII	S4-S5	23935176	HP:0010851	EEG with burst suppression
fam151	encephalopathy	V1326L	missense	missense	Cytoplasmic	DIII	S4-S5	23935176	HP:0200134	Epileptic encephalopathy
fam151	encephalopathy	V1326L	missense	missense	Cytoplasmic	DIII	S4-S5	23935176	HP:0011167	Focal tonic seizures
fam151	encephalopathy	V1326L	missense	missense	Cytoplasmic	DIII	S4-S5	23935176	HP:0010818	Generalized tonic seizures
fam151	encephalopathy	V1326L	missense	missense	Cytoplasmic	DIII	S4-S5	23935176	HP:0002521	Hypsarrhythmia
fam151	encephalopathy	V1326L	missense	missense	Cytoplasmic	DIII	S4-S5	23935176	HP:0012469	Infantile spasms
fam151	encephalopathy	V1326L	missense	missense	Cytoplasmic	DIII	S4-S5	23935176	HP:0010864	Intellectual disability, severe
fam151	encephalopathy	V1326L	missense	missense	Cytoplasmic	DIII	S4-S5	23935176	HP:0010841	Multifocal epileptiform discharges
fam151	encephalopathy	V1326L	missense	missense	Cytoplasmic	DIII	S4-S5	23935176	HP:0001336	Myoclonus
fam151	encephalopathy	V1326L	missense	missense	Cytoplasmic	DIII	S4-S5	23935176	HP:0031375	Refractory
fam151	encephalopathy	V1326L	missense	missense	Cytoplasmic	DIII	S4-S5	23935176	HP:0002650	Scoliosis
fam151	encephalopathy	V1326L	missense	missense	Cytoplasmic	DIII	S4-S5	23935176	HP:0003623	Neonatal onset
fam152	benign	L1330F	missense	missense	Cytoplasmic	DIII	S4-S5	12243921	HP:0007359	Focal-onset seizure
fam152	benign	L1330F	missense	missense	Cytoplasmic	DIII	S4-S5	12243921	NP:0003808	No Abnormal muscle tone
fam152	benign	L1330F	missense	missense	Cytoplasmic	DIII	S4-S5	12243921	NP:0012759	No Neurodevelopmental abnormality
fam152	benign	L1330F	missense	missense	Cytoplasmic	DIII	S4-S5	12243921	HP:0001250	Seizures
fam152	benign	L1330F	missense	missense	Cytoplasmic	DIII	S4-S5	12243921	HP:0003593	Infantile onset
fam153	encephalopathy	S1336Y	missense	missense	Cytoplasmic	DIII	S4-S5	24814476	HP:0000961	Cyanosis
fam153	encephalopathy	S1336Y	missense	missense	Cytoplasmic	DIII	S4-S5	24814476	HP:0010851	EEG with burst suppression
fam153	encephalopathy	S1336Y	missense	missense	Cytoplasmic	DIII	S4-S5	24814476	HP:0200134	Epileptic encephalopathy
fam153	encephalopathy	S1336Y	missense	missense	Cytoplasmic	DIII	S4-S5	24814476	HP:0002266	Focal clonic seizures
fam153	encephalopathy	S1336Y	missense	missense	Cytoplasmic	DIII	S4-S5	24814476	HP:0011167	Focal tonic seizures
fam153	encephalopathy	S1336Y	missense	missense	Cytoplasmic	DIII	S4-S5	24814476	HP:0010818	Generalized tonic seizures
fam153	encephalopathy	S1336Y	missense	missense	Cytoplasmic	DIII	S4-S5	24814476	HP:0002521	Hypsarrhythmia
fam153	encephalopathy	S1336Y	missense	missense	Cytoplasmic	DIII	S4-S5	24814476	HP:0010864	Intellectual disability, severe
fam153	encephalopathy	S1336Y	missense	missense	Cytoplasmic	DIII	S4-S5	24814476	HP:0000252	Microcephaly
fam153	encephalopathy	S1336Y	missense	missense	Cytoplasmic	DIII	S4-S5	24814476	HP:0031375	Refractory
fam153	encephalopathy	S1336Y	missense	missense	Cytoplasmic	DIII	S4-S5	24814476	HP:0001257	Spasticity
fam153	encephalopathy	S1336Y	missense	missense	Cytoplasmic	DIII	S4-S5	24814476	HP:0003623	Neonatal onset
fam154	encephalopathy	S1336Y	missense	missense	Cytoplasmic	DIII	S4-S5	24814476	HP:0010851	EEG with burst suppression
fam154	encephalopathy	S1336Y	missense	missense	Cytoplasmic	DIII	S4-S5	24814476	HP:0200134	Epileptic encephalopathy
fam154	encephalopathy	S1336Y	missense	missense	Cytoplasmic	DIII	S4-S5	24814476	HP:0011167	Focal tonic seizures
fam154	encephalopathy	S1336Y	missense	missense	Cytoplasmic	DIII	S4-S5	24814476	HP:0007359	Focal-onset seizure
fam154	encephalopathy	S1336Y	missense	missense	Cytoplasmic	DIII	S4-S5	24814476	HP:0010818	Generalized tonic seizures
fam154	encephalopathy	S1336Y	missense	missense	Cytoplasmic	DIII	S4-S5	24814476	HP:0010864	Intellectual disability, severe
fam154	encephalopathy	S1336Y	missense	missense	Cytoplasmic	DIII	S4-S5	24814476	HP:0000252	Microcephaly
fam154	encephalopathy	S1336Y	missense	missense	Cytoplasmic	DIII	S4-S5	24814476	HP:0010841	Multifocal epileptiform discharges
fam154	encephalopathy	S1336Y	missense	missense	Cytoplasmic	DIII	S4-S5	24814476	HP:0031375	Refractory
fam154	encephalopathy	S1336Y	missense	missense	Cytoplasmic	DIII	S4-S5	24814476	HP:0003623	Neonatal onset
fam154	encephalopathy	S1336Y	missense	missense	Cytoplasmic	DIII	S4-S5	24814476	HP:0001250	Seizures
fam155	encephalopathy	M1338T	missense	missense	Helical Repeat III	DIII	S5	23935176	HP:0002059	Cerebral atrophy
fam155	encephalopathy	M1338T	missense	missense	Helical Repeat III	DIII	S5	23935176	HP:0010851	EEG with burst suppression
fam155	encephalopathy	M1338T	missense	missense	Helical Repeat III	DIII	S5	23935176	HP:0200134	Epileptic encephalopathy
fam155	encephalopathy	M1338T	missense	missense	Helical Repeat III	DIII	S5	23935176	HP:0011167	Focal tonic seizures
fam155	encephalopathy	M1338T	missense	missense	Helical Repeat III	DIII	S5	23935176	HP:0002123	Generalized myoclonic seizures
fam155	encephalopathy	M1338T	missense	missense	Helical Repeat III	DIII	S5	23935176	HP:0012469	Infantile spasms
fam155	encephalopathy	M1338T	missense	missense	Helical Repeat III	DIII	S5	23935176	HP:0010864	Intellectual disability, severe
fam155	encephalopathy	M1338T	missense	missense	Helical Repeat III	DIII	S5	23935176	HP:0010841	Multifocal epileptiform discharges
fam155	encephalopathy	M1338T	missense	missense	Helical Repeat III	DIII	S5	23935176	HP:0031375	Refractory
fam155	encephalopathy	M1338T	missense	missense	Helical Repeat III	DIII	S5	23935176	HP:0003623	Neonatal onset
fam156	encephalopathy	L1342P	missense	missense	Helical Repeat III	DIII	S5	24659627	HP:0010819	Atonic seizures
fam156	encephalopathy	L1342P	missense	missense	Helical Repeat III	DIII	S5	24659627	HP:0012444	Brain atrophy
fam156	encephalopathy	L1342P	missense	missense	Helical Repeat III	DIII	S5	24659627	HP:0100704	Cerebral visual impairment
fam156	encephalopathy	L1342P	missense	missense	Helical Repeat III	DIII	S5	24659627	HP:0002072	Chorea
fam156	encephalopathy	L1342P	missense	missense	Helical Repeat III	DIII	S5	24659627	HP:0200134	Epileptic encephalopathy
fam156	encephalopathy	L1342P	missense	missense	Helical Repeat III	DIII	S5	24659627	HP:0007359	Focal-onset seizure
fam156	encephalopathy	L1342P	missense	missense	Helical Repeat III	DIII	S5	24659627	HP:0002123	Generalized myoclonic seizures
fam156	encephalopathy	L1342P	missense	missense	Helical Repeat III	DIII	S5	24659627	HP:0030890	Hyperintensity of cerebral white matter on MRI
fam156	encephalopathy	L1342P	missense	missense	Helical Repeat III	DIII	S5	24659627	HP:0002079	Hypoplasia of the corpus callosum
fam156	encephalopathy	L1342P	missense	missense	Helical Repeat III	DIII	S5	24659627	HP:0002521	Hypsarrhythmia
fam156	encephalopathy	L1342P	missense	missense	Helical Repeat III	DIII	S5	24659627	HP:0012469	Infantile spasms
fam156	encephalopathy	L1342P	missense	missense	Helical Repeat III	DIII	S5	24659627	HP:0010864	Intellectual disability, severe
fam156	encephalopathy	L1342P	missense	missense	Helical Repeat III	DIII	S5	24659627	HP:0001252	Muscular hypotonia
fam156	encephalopathy	L1342P	missense	missense	Helical Repeat III	DIII	S5	24659627	HP:0001357	Plagiocephaly
fam156	encephalopathy	L1342P	missense	missense	Helical Repeat III	DIII	S5	24659627	HP:0001182	Tapered finger
fam156	encephalopathy	L1342P	missense	missense	Helical Repeat III	DIII	S5	24659627	HP:0003593	Infantile onset
fam157	encephalopathy	L1342P	missense	missense	Helical Repeat III	DIII	S5	24710820	HP:0001272	Cerebellar atrophy
fam157	encephalopathy	L1342P	missense	missense	Helical Repeat III	DIII	S5	24710820	HP:0002059	Cerebral atrophy
fam157	encephalopathy	L1342P	missense	missense	Helical Repeat III	DIII	S5	24710820	HP:0002072	Chorea
fam157	encephalopathy	L1342P	missense	missense	Helical Repeat III	DIII	S5	24710820	HP:0002376	Developmental regression
fam157	encephalopathy	L1342P	missense	missense	Helical Repeat III	DIII	S5	24710820	HP:0011203	EEG with abnormally slow frequencies
fam157	encephalopathy	L1342P	missense	missense	Helical Repeat III	DIII	S5	24710820	HP:0011196	EEG with focal sharp waves
fam157	encephalopathy	L1342P	missense	missense	Helical Repeat III	DIII	S5	24710820	HP:0200134	Epileptic encephalopathy
fam157	encephalopathy	L1342P	missense	missense	Helical Repeat III	DIII	S5	24710820	HP:0002123	Generalized myoclonic seizures
fam157	encephalopathy	L1342P	missense	missense	Helical Repeat III	DIII	S5	24710820	HP:0010818	Generalized tonic seizures
fam157	encephalopathy	L1342P	missense	missense	Helical Repeat III	DIII	S5	24710820	HP:0002521	Hypsarrhythmia
fam157	encephalopathy	L1342P	missense	missense	Helical Repeat III	DIII	S5	24710820	HP:0012469	Infantile spasms
fam157	encephalopathy	L1342P	missense	missense	Helical Repeat III	DIII	S5	24710820	HP:0010864	Intellectual disability, severe
fam157	encephalopathy	L1342P	missense	missense	Helical Repeat III	DIII	S5	24710820	HP:0000252	Microcephaly
fam157	encephalopathy	L1342P	missense	missense	Helical Repeat III	DIII	S5	24710820	HP:0001252	Muscular hypotonia
fam157	encephalopathy	L1342P	missense	missense	Helical Repeat III	DIII	S5	24710820	HP:0000817	Poor eye contact
fam157	encephalopathy	L1342P	missense	missense	Helical Repeat III	DIII	S5	24710820	HP:0031375	Refractory
fam157	encephalopathy	L1342P	missense	missense	Helical Repeat III	DIII	S5	24710820	HP:0001250	Seizures
fam157	encephalopathy	L1342P	missense	missense	Helical Repeat III	DIII	S5	24710820	HP:0003593	Infantile onset
fam158	encephalopathy	L1342P	missense	missense	Helical Repeat III	DIII	S5	26138355	HP:0006892	Frontotemporal cerebral atrophy
fam158	encephalopathy	L1342P	missense	missense	Helical Repeat III	DIII	S5	26138355	HP:0010818	Generalized tonic seizures
fam158	encephalopathy	L1342P	missense	missense	Helical Repeat III	DIII	S5	26138355	HP:0002521	Hypsarrhythmia
fam158	encephalopathy	L1342P	missense	missense	Helical Repeat III	DIII	S5	26138355	HP:0012469	Infantile spasms
fam158	encephalopathy	L1342P	missense	missense	Helical Repeat III	DIII	S5	26138355	HP:0010864	Intellectual disability, severe
fam158	encephalopathy	L1342P	missense	missense	Helical Repeat III	DIII	S5	26138355	HP:0000252	Microcephaly
fam158	encephalopathy	L1342P	missense	missense	Helical Repeat III	DIII	S5	26138355	HP:0000817	Poor eye contact
fam158	encephalopathy	L1342P	missense	missense	Helical Repeat III	DIII	S5	26138355	HP:0031375	Refractory
fam158	encephalopathy	L1342P	missense	missense	Helical Repeat III	DIII	S5	26138355	HP:0002510	Spastic tetraplegia
fam158	encephalopathy	L1342P	missense	missense	Helical Repeat III	DIII	S5	26138355	HP:0003593	Infantile onset
fam159	encephalopathy	L1342P	missense	missense	Helical Repeat III	DIII	S5	PMC4837654	HP:0200134	Epileptic encephalopathy
fam159	encephalopathy	L1342P	missense	missense	Helical Repeat III	DIII	S5	PMC4837654	HP:0001250	Seizures
fam16	encephalopathy	G882R	missense	missense	Helical Repeat II	DII	S5	28379373	HP:0200134	Epileptic encephalopathy
fam16	encephalopathy	G882R	missense	missense	Helical Repeat II	DII	S5	28379373	HP:0007359	Focal-onset seizure
fam16	encephalopathy	G882R	missense	missense	Helical Repeat II	DII	S5	28379373	HP:0010818	Generalized tonic seizures
fam16	encephalopathy	G882R	missense	missense	Helical Repeat II	DII	S5	28379373	HP:0006813	Hemiclonic seizures
fam16	encephalopathy	G882R	missense	missense	Helical Repeat II	DII	S5	28379373	HP:0010864	Intellectual disability, severe
fam16	encephalopathy	G882R	missense	missense	Helical Repeat II	DII	S5	28379373	HP:0025373	Interictal EEG abnormality
fam16	encephalopathy	G882R	missense	missense	Helical Repeat II	DII	S5	28379373	HP:0000252	Microcephaly
fam16	encephalopathy	G882R	missense	missense	Helical Repeat II	DII	S5	28379373	HP:0010841	Multifocal epileptiform discharges
fam16	encephalopathy	G882R	missense	missense	Helical Repeat II	DII	S5	28379373	HP:0001252	Muscular hypotonia
fam16	encephalopathy	G882R	missense	missense	Helical Repeat II	DII	S5	28379373	NP:0012443	No Abnormality of brain morphology
fam16	encephalopathy	G882R	missense	missense	Helical Repeat II	DII	S5	28379373	NP:0000717	No Autism
fam16	encephalopathy	G882R	missense	missense	Helical Repeat II	DII	S5	28379373	HP:0031375	Refractory
fam16	encephalopathy	G882R	missense	missense	Helical Repeat II	DII	S5	28379373	HP:0003623	Neonatal onset
fam160	atypical	W1398*	nonsense	PTV	NA	NA	NA	PMC4837654	HP:0001249	Intellectual disability
fam160	atypical	W1398*	nonsense	PTV	NA	NA	NA	PMC4837654	NP:0001250	No Seizures
fam161	ASD	T1420M	missense	missense	Pore-forming	DIII	S4-S5	PMC4837654	HP:0000717	Autism
fam161	ASD	T1420M	missense	missense	Pore-forming	DIII	S4-S5	PMC4837654	NP:0001250	No Seizures
fam163	encephalopathy	R1435*	nonsense	PTV	Extracellular	NA	NA	PMC4862082	HP:0000717	Autism
fam163	encephalopathy	R1435*	nonsense	PTV	Extracellular	NA	NA	PMC4862082	HP:0002069	Generalized tonic-clonic seizures
fam163	encephalopathy	R1435*	nonsense	PTV	Extracellular	NA	NA	PMC4862082	HP:0002342	Intellectual disability, moderate
fam163	encephalopathy	R1435*	nonsense	PTV	Extracellular	NA	NA	PMC4862082	HP:0011463	Childhood onset
fam164	encephalopathy	I1473M	missense	missense	Cytoplasmic	DI-DII	Cytoplasmic	PMC2754324	HP:0001272	Cerebellar atrophy
fam164	encephalopathy	I1473M	missense	missense	Cytoplasmic	DI-DII	Cytoplasmic	PMC2754324	HP:0011203	EEG with abnormally slow frequencies
fam164	encephalopathy	I1473M	missense	missense	Cytoplasmic	DI-DII	Cytoplasmic	PMC2754324	HP:0010851	EEG with burst suppression
fam164	encephalopathy	I1473M	missense	missense	Cytoplasmic	DI-DII	Cytoplasmic	PMC2754324	HP:0200134	Epileptic encephalopathy
fam164	encephalopathy	I1473M	missense	missense	Cytoplasmic	DI-DII	Cytoplasmic	PMC2754324	HP:0010818	Generalized tonic seizures
fam164	encephalopathy	I1473M	missense	missense	Cytoplasmic	DI-DII	Cytoplasmic	PMC2754324	HP:0002069	Generalized tonic-clonic seizures
fam164	encephalopathy	I1473M	missense	missense	Cytoplasmic	DI-DII	Cytoplasmic	PMC2754324	HP:0002902	Hyponatremia
fam164	encephalopathy	I1473M	missense	missense	Cytoplasmic	DI-DII	Cytoplasmic	PMC2754324	HP:0001355	Megalencephaly
fam164	encephalopathy	I1473M	missense	missense	Cytoplasmic	DI-DII	Cytoplasmic	PMC2754324	HP:0031375	Refractory
fam164	encephalopathy	I1473M	missense	missense	Cytoplasmic	DI-DII	Cytoplasmic	PMC2754324	HP:0003623	Neonatal onset
fam164	encephalopathy	I1473M	missense	missense	Cytoplasmic	DI-DII	Cytoplasmic	PMC2754324	HP:0001250	Seizures
fam165	encephalopathy	Q1479P	missense	missense	Cytoplasmic	DIII-DIV	Cytoplasmic	PMC4862082	HP:0001272	Cerebellar atrophy
fam165	encephalopathy	Q1479P	missense	missense	Cytoplasmic	DIII-DIV	Cytoplasmic	PMC4862082	HP:0002059	Cerebral atrophy
fam165	encephalopathy	Q1479P	missense	missense	Cytoplasmic	DIII-DIV	Cytoplasmic	PMC4862082	HP:0200134	Epileptic encephalopathy
fam165	encephalopathy	Q1479P	missense	missense	Cytoplasmic	DIII-DIV	Cytoplasmic	PMC4862082	HP:0012692	Focal T2 hyperintense thalamic lesion
fam165	encephalopathy	Q1479P	missense	missense	Cytoplasmic	DIII-DIV	Cytoplasmic	PMC4862082	HP:0010818	Generalized tonic seizures
fam165	encephalopathy	Q1479P	missense	missense	Cytoplasmic	DIII-DIV	Cytoplasmic	PMC4862082	HP:0002187	Intellectual disability, profound
fam165	encephalopathy	Q1479P	missense	missense	Cytoplasmic	DIII-DIV	Cytoplasmic	PMC4862082	NP:0002000	No Short columella
fam165	encephalopathy	Q1479P	missense	missense	Cytoplasmic	DIII-DIV	Cytoplasmic	PMC4862082	NP:0000717	No Autism
fam165	encephalopathy	Q1479P	missense	missense	Cytoplasmic	DIII-DIV	Cytoplasmic	PMC4862082	HP:0003623	Neonatal onset
fam166	encephalopathy	R1515*	nonsense	PTV	NA	NA	NA	PMC4672379	HP:0000717	Autism
fam166	encephalopathy	R1515*	nonsense	PTV	NA	NA	NA	PMC4672379	HP:0002342	Intellectual disability, moderate
fam166	encephalopathy	R1515*	nonsense	PTV	NA	NA	NA	PMC4672379	HP:0002133	Status epilepticus
fam166	encephalopathy	R1515*	nonsense	PTV	NA	NA	NA	PMC4672379	HP:0011463	Childhood onset
fam167	atypical	Q1521*	nonsense	PTV	NA	NA	NA	PMC4837654	HP:0001249	Intellectual disability
fam167	atypical	Q1521*	nonsense	PTV	NA	NA	NA	PMC4837654	NP:0001250	No Seizures
fam168	encephalopathy	G1522A	missense	missense	Cytoplasmic	DIII-DIV	Cytoplasmic	25818041	HP:0002121	Absence seizure
fam168	encephalopathy	G1522A	missense	missense	Cytoplasmic	DIII-DIV	Cytoplasmic	25818041	HP:0010851	EEG with burst suppression
fam168	encephalopathy	G1522A	missense	missense	Cytoplasmic	DIII-DIV	Cytoplasmic	25818041	HP:0010850	EEG with spike-wave complexes
fam168	encephalopathy	G1522A	missense	missense	Cytoplasmic	DIII-DIV	Cytoplasmic	25818041	HP:0200134	Epileptic encephalopathy
fam168	encephalopathy	G1522A	missense	missense	Cytoplasmic	DIII-DIV	Cytoplasmic	25818041	HP:0001263	Global developmental delay
fam168	encephalopathy	G1522A	missense	missense	Cytoplasmic	DIII-DIV	Cytoplasmic	25818041	HP:0000252	Microcephaly
fam168	encephalopathy	G1522A	missense	missense	Cytoplasmic	DIII-DIV	Cytoplasmic	25818041	HP:0011463	Childhood onset
fam169	benign	Q1531K	missense	missense	Cytoplasmic	DIII-DIV	Cytoplasmic	25818041	NP:0003808	No Abnormal muscle tone
fam169	benign	Q1531K	missense	missense	Cytoplasmic	DIII-DIV	Cytoplasmic	25818041	NP:0012759	No Neurodevelopmental abnormality
fam169	benign	Q1531K	missense	missense	Cytoplasmic	DIII-DIV	Cytoplasmic	25818041	HP:0001250	Seizures
fam169	benign	Q1531K	missense	missense	Cytoplasmic	DIII-DIV	Cytoplasmic	25818041	HP:0003623	Neonatal onset
fam17	encephalopathy	I1640S	missense	missense	Helical Repeat IV	DIV	S4	28379373	HP:0011193	EEG with focal spikes
fam17	encephalopathy	I1640S	missense	missense	Helical Repeat IV	DIV	S4	28379373	HP:0007359	Focal-onset seizure
fam17	encephalopathy	I1640S	missense	missense	Helical Repeat IV	DIV	S4	28379373	HP:0002069	Generalized tonic-clonic seizures
fam17	encephalopathy	I1640S	missense	missense	Helical Repeat IV	DIV	S4	28379373	HP:0002342	Intellectual disability, moderate
fam17	encephalopathy	I1640S	missense	missense	Helical Repeat IV	DIV	S4	28379373	HP:0003623	Neonatal onset
fam170	benign	L1563V	missense	missense	Helical Repeat IV	DIV	S2	12243921	HP:0040168	Focal seizures, afebril
fam170	benign	L1563V	missense	missense	Helical Repeat IV	DIV	S2	12243921	NP:0003808	No Abnormal muscle tone
fam170	benign	L1563V	missense	missense	Helical Repeat IV	DIV	S2	12243921	NP:0012759	No Neurodevelopmental abnormality
fam170	benign	L1563V	missense	missense	Helical Repeat IV	DIV	S2	12243921	HP:0001250	Seizures
fam170	benign	L1563V	missense	missense	Helical Repeat IV	DIV	S2	12243921	HP:0003593	Infantile onset
fam171	encephalopathy	Y1589C	missense	missense	Cytoplasmic	DIV	S2-S3	23758435	HP:0007359	Focal-onset seizure
fam171	encephalopathy	Y1589C	missense	missense	Cytoplasmic	DIV	S2-S3	23758435	NP:0003808	No Abnormal muscle tone
fam171	encephalopathy	Y1589C	missense	missense	Cytoplasmic	DIV	S2-S3	23758435	NP:0012443	No Abnormality of brain morphology
fam171	encephalopathy	Y1589C	missense	missense	Cytoplasmic	DIV	S2-S3	23758435	NP:0002353	No EEG abnormality
fam171	encephalopathy	Y1589C	missense	missense	Cytoplasmic	DIV	S2-S3	23758435	NP:0012759	No Neurodevelopmental abnormality
fam171	encephalopathy	Y1589C	missense	missense	Cytoplasmic	DIV	S2-S3	23758435	HP:0031375	Refractory
fam171	encephalopathy	Y1589C	missense	missense	Cytoplasmic	DIV	S2-S3	23758435	HP:0001250	Seizures
fam171	encephalopathy	Y1589C	missense	missense	Cytoplasmic	DIV	S2-S3	23758435	HP:0003593	Infantile onset
fam172	encephalopathy	G1593R	missense	missense	Helical Repeat IV	DIV	S3	PMC4567464	HP:0100022	Abnormality of movement
fam172	encephalopathy	G1593R	missense	missense	Helical Repeat IV	DIV	S3	PMC4567464	HP:0000717	Autism
fam172	encephalopathy	G1593R	missense	missense	Helical Repeat IV	DIV	S3	PMC4567464	HP:0200134	Epileptic encephalopathy
fam172	encephalopathy	G1593R	missense	missense	Helical Repeat IV	DIV	S3	PMC4567464	HP:0007359	Focal-onset seizure
fam172	encephalopathy	G1593R	missense	missense	Helical Repeat IV	DIV	S3	PMC4567464	HP:0002342	Intellectual disability, moderate
fam172	encephalopathy	G1593R	missense	missense	Helical Repeat IV	DIV	S3	PMC4567464	HP:0001252	Muscular hypotonia
fam172	encephalopathy	G1593R	missense	missense	Helical Repeat IV	DIV	S3	PMC4567464	HP:0003623	Neonatal onset
fam173	benign	I1596S	missense	missense	Helical Repeat IV	DIV	S3	17386050	HP:0007359	Focal-onset seizure
fam173	benign	I1596S	missense	missense	Helical Repeat IV	DIV	S3	17386050	NP:0003808	No Abnormal muscle tone
fam173	benign	I1596S	missense	missense	Helical Repeat IV	DIV	S3	17386050	NP:0002353	No EEG abnormality
fam173	benign	I1596S	missense	missense	Helical Repeat IV	DIV	S3	17386050	NP:0012759	No Neurodevelopmental abnormality
fam173	benign	I1596S	missense	missense	Helical Repeat IV	DIV	S3	17386050	HP:0001250	Seizures
fam173	benign	I1596S	missense	missense	Helical Repeat IV	DIV	S3	17386050	HP:0003593	Infantile onset
fam174	encephalopathy	D1598G	missense	missense	Helical Repeat IV	DIV	S3	PMC3375064	HP:0001999	Abnormal facial shape
fam174	encephalopathy	D1598G	missense	missense	Helical Repeat IV	DIV	S3	PMC3375064	HP:0200134	Epileptic encephalopathy
fam174	encephalopathy	D1598G	missense	missense	Helical Repeat IV	DIV	S3	PMC3375064	HP:0001263	Global developmental delay
fam174	encephalopathy	D1598G	missense	missense	Helical Repeat IV	DIV	S3	PMC3375064	HP:0012469	Infantile spasms
fam174	encephalopathy	D1598G	missense	missense	Helical Repeat IV	DIV	S3	PMC3375064	HP:0010864	Intellectual disability, severe
fam174	encephalopathy	D1598G	missense	missense	Helical Repeat IV	DIV	S3	PMC3375064	HP:0001252	Muscular hypotonia
fam175	encephalopathy	T1623N	missense	missense	Extracellular	DIV	S3-S4	23935176	HP:0002059	Cerebral atrophy
fam175	encephalopathy	T1623N	missense	missense	Extracellular	DIV	S3-S4	23935176	HP:0010851	EEG with burst suppression
fam175	encephalopathy	T1623N	missense	missense	Extracellular	DIV	S3-S4	23935176	HP:0011199	EEG with generalized sharp slow waves
fam175	encephalopathy	T1623N	missense	missense	Extracellular	DIV	S3-S4	23935176	HP:0200134	Epileptic encephalopathy
fam175	encephalopathy	T1623N	missense	missense	Extracellular	DIV	S3-S4	23935176	HP:0011167	Focal tonic seizures
fam175	encephalopathy	T1623N	missense	missense	Extracellular	DIV	S3-S4	23935176	HP:0010818	Generalized tonic seizures
fam175	encephalopathy	T1623N	missense	missense	Extracellular	DIV	S3-S4	23935176	HP:0002079	Hypoplasia of the corpus callosum
fam175	encephalopathy	T1623N	missense	missense	Extracellular	DIV	S3-S4	23935176	HP:0002521	Hypsarrhythmia
fam175	encephalopathy	T1623N	missense	missense	Extracellular	DIV	S3-S4	23935176	HP:0012469	Infantile spasms
fam175	encephalopathy	T1623N	missense	missense	Extracellular	DIV	S3-S4	23935176	HP:0010864	Intellectual disability, severe
fam175	encephalopathy	T1623N	missense	missense	Extracellular	DIV	S3-S4	23935176	HP:0000252	Microcephaly
fam175	encephalopathy	T1623N	missense	missense	Extracellular	DIV	S3-S4	23935176	HP:0010841	Multifocal epileptiform discharges
fam175	encephalopathy	T1623N	missense	missense	Extracellular	DIV	S3-S4	23935176	HP:0031375	Refractory
fam175	encephalopathy	T1623N	missense	missense	Extracellular	DIV	S3-S4	23935176	HP:0003623	Neonatal onset
fam176	encephalopathy	T1623N	missense	missense	Extracellular	DIV	S3-S4	PMC4837654	HP:0200134	Epileptic encephalopathy
fam176	encephalopathy	T1623N	missense	missense	Extracellular	DIV	S3-S4	PMC4837654	HP:0001250	Seizures
fam177	encephalopathy	R1629L	missense	missense	Helical Repeat IV	DIV	S4	23935176	HP:0012430	Cerebral white matter hypoplasia
fam177	encephalopathy	R1629L	missense	missense	Helical Repeat IV	DIV	S4	23935176	HP:0011193	EEG with focal spikes
fam177	encephalopathy	R1629L	missense	missense	Helical Repeat IV	DIV	S4	23935176	HP:0011199	EEG with generalized sharp slow waves
fam177	encephalopathy	R1629L	missense	missense	Helical Repeat IV	DIV	S4	23935176	HP:0012000	EEG with generalized spikes
fam177	encephalopathy	R1629L	missense	missense	Helical Repeat IV	DIV	S4	23935176	HP:0200134	Epileptic encephalopathy
fam177	encephalopathy	R1629L	missense	missense	Helical Repeat IV	DIV	S4	23935176	HP:0007359	Focal-onset seizure
fam177	encephalopathy	R1629L	missense	missense	Helical Repeat IV	DIV	S4	23935176	HP:0002079	Hypoplasia of the corpus callosum
fam177	encephalopathy	R1629L	missense	missense	Helical Repeat IV	DIV	S4	23935176	HP:0010864	Intellectual disability, severe
fam177	encephalopathy	R1629L	missense	missense	Helical Repeat IV	DIV	S4	23935176	HP:0001336	Myoclonus
fam177	encephalopathy	R1629L	missense	missense	Helical Repeat IV	DIV	S4	23935176	HP:0031375	Refractory
fam177	encephalopathy	R1629L	missense	missense	Helical Repeat IV	DIV	S4	23935176	HP:0002119	Ventriculomegaly
fam177	encephalopathy	R1629L	missense	missense	Helical Repeat IV	DIV	S4	23935176	HP:0003623	Neonatal onset
fam178	encephalopathy	G1634V	missense	missense	Helical Repeat IV	DIV	S4	PMC4567464	HP:0002500	Abnormality of the cerebral white matter
fam178	encephalopathy	G1634V	missense	missense	Helical Repeat IV	DIV	S4	PMC4567464	HP:0002019	Constipation
fam178	encephalopathy	G1634V	missense	missense	Helical Repeat IV	DIV	S4	PMC4567464	HP:0001332	Dystonia
fam178	encephalopathy	G1634V	missense	missense	Helical Repeat IV	DIV	S4	PMC4567464	HP:0010851	EEG with burst suppression
fam178	encephalopathy	G1634V	missense	missense	Helical Repeat IV	DIV	S4	PMC4567464	HP:0200134	Epileptic encephalopathy
fam178	encephalopathy	G1634V	missense	missense	Helical Repeat IV	DIV	S4	PMC4567464	HP:0007183	Focal T2 hyperintense basal ganglia lesion
fam178	encephalopathy	G1634V	missense	missense	Helical Repeat IV	DIV	S4	PMC4567464	HP:0012748	Focal T2 hyperintense brainstem lesion
fam178	encephalopathy	G1634V	missense	missense	Helical Repeat IV	DIV	S4	PMC4567464	HP:0012692	Focal T2 hyperintense thalamic lesion
fam178	encephalopathy	G1634V	missense	missense	Helical Repeat IV	DIV	S4	PMC4567464	HP:0011167	Focal tonic seizures
fam178	encephalopathy	G1634V	missense	missense	Helical Repeat IV	DIV	S4	PMC4567464	HP:0007359	Focal-onset seizure
fam178	encephalopathy	G1634V	missense	missense	Helical Repeat IV	DIV	S4	PMC4567464	HP:0010818	Generalized tonic seizures
fam178	encephalopathy	G1634V	missense	missense	Helical Repeat IV	DIV	S4	PMC4567464	HP:0030890	Hyperintensity of cerebral white matter on MRI
fam178	encephalopathy	G1634V	missense	missense	Helical Repeat IV	DIV	S4	PMC4567464	HP:0012469	Infantile spasms
fam178	encephalopathy	G1634V	missense	missense	Helical Repeat IV	DIV	S4	PMC4567464	HP:0002187	Intellectual disability, profound
fam178	encephalopathy	G1634V	missense	missense	Helical Repeat IV	DIV	S4	PMC4567464	HP:0002509	Limb hypertonia
fam178	encephalopathy	G1634V	missense	missense	Helical Repeat IV	DIV	S4	PMC4567464	HP:0010841	Multifocal epileptiform discharges
fam178	encephalopathy	G1634V	missense	missense	Helical Repeat IV	DIV	S4	PMC4567464	HP:0008936	Muscular hypotonia of the trunk
fam178	encephalopathy	G1634V	missense	missense	Helical Repeat IV	DIV	S4	PMC4567464	HP:0003623	Neonatal onset
fam179	benign	K1641N	missense	missense	Cytoplasmic	DIV	S4-S5	23360469	HP:0011167	Focal tonic seizures
fam179	benign	K1641N	missense	missense	Cytoplasmic	DIV	S4-S5	23360469	NP:0003808	No Abnormal muscle tone
fam179	benign	K1641N	missense	missense	Cytoplasmic	DIV	S4-S5	23360469	NP:0012759	No Neurodevelopmental abnormality
fam179	benign	K1641N	missense	missense	Cytoplasmic	DIV	S4-S5	23360469	HP:0001250	Seizures
fam179	benign	K1641N	missense	missense	Cytoplasmic	DIV	S4-S5	23360469	HP:0003593	Infantile onset
fam18	encephalopathy	K908E	missense	missense	Extracellular	DII	S5-S6	28379373	HP:0012444	Brain atrophy
fam18	encephalopathy	K908E	missense	missense	Extracellular	DII	S5-S6	28379373	HP:0001332	Dystonia
fam18	encephalopathy	K908E	missense	missense	Extracellular	DII	S5-S6	28379373	HP:0011203	EEG with abnormally slow frequencies
fam18	encephalopathy	K908E	missense	missense	Extracellular	DII	S5-S6	28379373	HP:0012000	EEG with generalized spikes
fam18	encephalopathy	K908E	missense	missense	Extracellular	DII	S5-S6	28379373	HP:0002123	Generalized myoclonic seizures
fam18	encephalopathy	K908E	missense	missense	Extracellular	DII	S5-S6	28379373	HP:0012469	Infantile spasms
fam18	encephalopathy	K908E	missense	missense	Extracellular	DII	S5-S6	28379373	HP:0010864	Intellectual disability, severe
fam18	encephalopathy	K908E	missense	missense	Extracellular	DII	S5-S6	28379373	HP:0000252	Microcephaly
fam18	encephalopathy	K908E	missense	missense	Extracellular	DII	S5-S6	28379373	HP:0010841	Multifocal epileptiform discharges
fam18	encephalopathy	K908E	missense	missense	Extracellular	DII	S5-S6	28379373	HP:0001252	Muscular hypotonia
fam18	encephalopathy	K908E	missense	missense	Extracellular	DII	S5-S6	28379373	NP:0000717	No Autism
fam18	encephalopathy	K908E	missense	missense	Extracellular	DII	S5-S6	28379373	HP:0000639	Nystagmus
fam18	encephalopathy	K908E	missense	missense	Extracellular	DII	S5-S6	28379373	HP:0003623	Neonatal onset
fam180	encephalopathy	L1650P	missense	missense	Cytoplasmic	DIV	S4-S5	PMC4862082	HP:0002121	Absence seizure
fam180	encephalopathy	L1650P	missense	missense	Cytoplasmic	DIV	S4-S5	PMC4862082	HP:0000518	Cataract
fam180	encephalopathy	L1650P	missense	missense	Cytoplasmic	DIV	S4-S5	PMC4862082	HP:0200134	Epileptic encephalopathy
fam180	encephalopathy	L1650P	missense	missense	Cytoplasmic	DIV	S4-S5	PMC4862082	HP:0002123	Generalized myoclonic seizures
fam180	encephalopathy	L1650P	missense	missense	Cytoplasmic	DIV	S4-S5	PMC4862082	HP:0010818	Generalized tonic seizures
fam180	encephalopathy	L1650P	missense	missense	Cytoplasmic	DIV	S4-S5	PMC4862082	HP:0010864	Intellectual disability, severe
fam180	encephalopathy	L1650P	missense	missense	Cytoplasmic	DIV	S4-S5	PMC4862082	HP:0003593	Infantile onset
fam181	encephalopathy	L1660W	missense	missense	Helical Repeat IV	DIV	S5	25457084	HP:0002059	Cerebral atrophy
fam181	encephalopathy	L1660W	missense	missense	Helical Repeat IV	DIV	S5	25457084	HP:0012015	EEG with frontal focal spikes
fam181	encephalopathy	L1660W	missense	missense	Helical Repeat IV	DIV	S5	25457084	HP:0002069	Generalized tonic-clonic seizures
fam181	encephalopathy	L1660W	missense	missense	Helical Repeat IV	DIV	S5	25457084	HP:0001263	Global developmental delay
fam181	encephalopathy	L1660W	missense	missense	Helical Repeat IV	DIV	S5	25457084	HP:0030890	Hyperintensity of cerebral white matter on MRI
fam181	encephalopathy	L1660W	missense	missense	Helical Repeat IV	DIV	S5	25457084	HP:0010864	Intellectual disability, severe
fam181	encephalopathy	L1660W	missense	missense	Helical Repeat IV	DIV	S5	25457084	HP:0031375	Refractory
fam181	encephalopathy	L1660W	missense	missense	Helical Repeat IV	DIV	S5	25457084	HP:0002510	Spastic tetraplegia
fam181	encephalopathy	L1660W	missense	missense	Helical Repeat IV	DIV	S5	25457084	HP:0003623	Neonatal onset
fam182	ASD	G1744R	missense	missense	Cytoplasmic	DIV	S5-S6	PMC4672379	HP:0000717	Autism
fam182	ASD	G1744R	missense	missense	Cytoplasmic	DIV	S5-S6	PMC4672379	NP:0001250	No Seizures
fam183	encephalopathy	L1829F	missense	missense	Cytoplasmic	C-terminus	Cytoplasmic	PMC4862082	HP:0200134	Epileptic encephalopathy
fam183	encephalopathy	L1829F	missense	missense	Cytoplasmic	C-terminus	Cytoplasmic	PMC4862082	HP:0002069	Generalized tonic-clonic seizures
fam183	encephalopathy	L1829F	missense	missense	Cytoplasmic	C-terminus	Cytoplasmic	PMC4862082	HP:0010864	Intellectual disability, severe
fam183	encephalopathy	L1829F	missense	missense	Cytoplasmic	C-terminus	Cytoplasmic	PMC4862082	HP:0000252	Microcephaly
fam183	encephalopathy	L1829F	missense	missense	Cytoplasmic	C-terminus	Cytoplasmic	PMC4862082	NP:0002000	No Short columella
fam183	encephalopathy	L1829F	missense	missense	Cytoplasmic	C-terminus	Cytoplasmic	PMC4862082	HP:0003623	Neonatal onset
fam184	encephalopathy	H1853R	missense	missense	Cytoplasmic	C-terminus	Cytoplasmic	PMC4030775	HP:0002121	Absence seizure
fam184	encephalopathy	H1853R	missense	missense	Cytoplasmic	C-terminus	Cytoplasmic	PMC4030775	HP:0002059	Cerebral atrophy
fam184	encephalopathy	H1853R	missense	missense	Cytoplasmic	C-terminus	Cytoplasmic	PMC4030775	HP:0003429	CNS hypomyelination
fam184	encephalopathy	H1853R	missense	missense	Cytoplasmic	C-terminus	Cytoplasmic	PMC4030775	HP:0002188	Delayed CNS myelination
fam184	encephalopathy	H1853R	missense	missense	Cytoplasmic	C-terminus	Cytoplasmic	PMC4030775	HP:0010851	EEG with burst suppression
fam184	encephalopathy	H1853R	missense	missense	Cytoplasmic	C-terminus	Cytoplasmic	PMC4030775	HP:0200134	Epileptic encephalopathy
fam184	encephalopathy	H1853R	missense	missense	Cytoplasmic	C-terminus	Cytoplasmic	PMC4030775	HP:0011167	Focal tonic seizures
fam184	encephalopathy	H1853R	missense	missense	Cytoplasmic	C-terminus	Cytoplasmic	PMC4030775	HP:0002069	Generalized tonic-clonic seizures
fam184	encephalopathy	H1853R	missense	missense	Cytoplasmic	C-terminus	Cytoplasmic	PMC4030775	HP:0012469	Infantile spasms
fam184	encephalopathy	H1853R	missense	missense	Cytoplasmic	C-terminus	Cytoplasmic	PMC4030775	HP:0010864	Intellectual disability, severe
fam184	encephalopathy	H1853R	missense	missense	Cytoplasmic	C-terminus	Cytoplasmic	PMC4030775	HP:0002509	Limb hypertonia
fam184	encephalopathy	H1853R	missense	missense	Cytoplasmic	C-terminus	Cytoplasmic	PMC4030775	HP:0011463	Childhood onset
fam185	benign	R1882G	missense	missense	Cytoplasmic	C-terminus	Cytoplasmic	26645390	HP:0000961	Cyanosis
fam185	benign	R1882G	missense	missense	Cytoplasmic	C-terminus	Cytoplasmic	26645390	HP:0011196	EEG with focal sharp waves
fam185	benign	R1882G	missense	missense	Cytoplasmic	C-terminus	Cytoplasmic	26645390	HP:0002131	Episodic ataxia
fam185	benign	R1882G	missense	missense	Cytoplasmic	C-terminus	Cytoplasmic	26645390	HP:0002069	Generalized tonic-clonic seizures
fam185	benign	R1882G	missense	missense	Cytoplasmic	C-terminus	Cytoplasmic	26645390	NP:0012443	No Abnormality of brain morphology
fam185	benign	R1882G	missense	missense	Cytoplasmic	C-terminus	Cytoplasmic	26645390	NP:0001249	No Intellectual disability
fam185	benign	R1882G	missense	missense	Cytoplasmic	C-terminus	Cytoplasmic	26645390	HP:0001250	Seizures
fam185	benign	R1882G	missense	missense	Cytoplasmic	C-terminus	Cytoplasmic	26645390	HP:0001337	Tremor
fam185	benign	R1882G	missense	missense	Cytoplasmic	C-terminus	Cytoplasmic	26645390	HP:0003623	Neonatal onset
fam186	epilepsy	[R1882G;G1522A]	missense	missense	Cytoplasmic	C-terminus	Cytoplasmic	26645390	HP:0002131	Episodic ataxia
fam186	epilepsy	[R1882G;G1522A]	missense	missense	Cytoplasmic	C-terminus	Cytoplasmic	26645390	HP:0002266	Focal clonic seizures
fam186	epilepsy	[R1882G;G1522A]	missense	missense	Cytoplasmic	C-terminus	Cytoplasmic	26645390	HP:0002069	Generalized tonic-clonic seizures
fam186	epilepsy	[R1882G;G1522A]	missense	missense	Cytoplasmic	C-terminus	Cytoplasmic	26645390	HP:0001250	Seizures
fam186	epilepsy	[R1882G;G1522A]	missense	missense	Cytoplasmic	C-terminus	Cytoplasmic	26645390	HP:0011463	Childhood onset
fam187	encephalopathy	R1882Q	missense	missense	Cytoplasmic	C-terminus	Cytoplasmic	PMC4567464	HP:0002134	Abnormality of the basal ganglia
fam187	encephalopathy	R1882Q	missense	missense	Cytoplasmic	C-terminus	Cytoplasmic	PMC4567464	HP:0002019	Constipation
fam187	encephalopathy	R1882Q	missense	missense	Cytoplasmic	C-terminus	Cytoplasmic	PMC4567464	HP:0011203	EEG with abnormally slow frequencies
fam187	encephalopathy	R1882Q	missense	missense	Cytoplasmic	C-terminus	Cytoplasmic	PMC4567464	HP:0010851	EEG with burst suppression
fam187	encephalopathy	R1882Q	missense	missense	Cytoplasmic	C-terminus	Cytoplasmic	PMC4567464	HP:0200134	Epileptic encephalopathy
fam187	encephalopathy	R1882Q	missense	missense	Cytoplasmic	C-terminus	Cytoplasmic	PMC4567464	HP:0011167	Focal tonic seizures
fam187	encephalopathy	R1882Q	missense	missense	Cytoplasmic	C-terminus	Cytoplasmic	PMC4567464	HP:0007359	Focal-onset seizure
fam187	encephalopathy	R1882Q	missense	missense	Cytoplasmic	C-terminus	Cytoplasmic	PMC4567464	HP:0010818	Generalized tonic seizures
fam187	encephalopathy	R1882Q	missense	missense	Cytoplasmic	C-terminus	Cytoplasmic	PMC4567464	HP:0030890	Hyperintensity of cerebral white matter on MRI
fam187	encephalopathy	R1882Q	missense	missense	Cytoplasmic	C-terminus	Cytoplasmic	PMC4567464	HP:0002187	Intellectual disability, profound
fam187	encephalopathy	R1882Q	missense	missense	Cytoplasmic	C-terminus	Cytoplasmic	PMC4567464	HP:0000737	Irritability
fam187	encephalopathy	R1882Q	missense	missense	Cytoplasmic	C-terminus	Cytoplasmic	PMC4567464	HP:0002509	Limb hypertonia
fam187	encephalopathy	R1882Q	missense	missense	Cytoplasmic	C-terminus	Cytoplasmic	PMC4567464	HP:0000252	Microcephaly
fam187	encephalopathy	R1882Q	missense	missense	Cytoplasmic	C-terminus	Cytoplasmic	PMC4567464	HP:0010841	Multifocal epileptiform discharges
fam187	encephalopathy	R1882Q	missense	missense	Cytoplasmic	C-terminus	Cytoplasmic	PMC4567464	HP:0008936	Muscular hypotonia of the trunk
fam187	encephalopathy	R1882Q	missense	missense	Cytoplasmic	C-terminus	Cytoplasmic	PMC4567464	NP:0000717	No Autism
fam187	encephalopathy	R1882Q	missense	missense	Cytoplasmic	C-terminus	Cytoplasmic	PMC4567464	HP:0010553	Oculogyric crisis
fam187	encephalopathy	R1882Q	missense	missense	Cytoplasmic	C-terminus	Cytoplasmic	PMC4567464	HP:0002179	Opisthotonus
fam187	encephalopathy	R1882Q	missense	missense	Cytoplasmic	C-terminus	Cytoplasmic	PMC4567464	HP:0003623	Neonatal onset
fam188	encephalopathy	R1882L	missense	missense	Cytoplasmic	C-terminus	Cytoplasmic	24579881	HP:0001662	Bradycardia
fam188	encephalopathy	R1882L	missense	missense	Cytoplasmic	C-terminus	Cytoplasmic	24579881	HP:0002059	Cerebral atrophy
fam188	encephalopathy	R1882L	missense	missense	Cytoplasmic	C-terminus	Cytoplasmic	24579881	HP:0000961	Cyanosis
fam188	encephalopathy	R1882L	missense	missense	Cytoplasmic	C-terminus	Cytoplasmic	24579881	HP:0011198	EEG with generalized epileptiform discharges
fam188	encephalopathy	R1882L	missense	missense	Cytoplasmic	C-terminus	Cytoplasmic	24579881	HP:0012001	EEG with generalized polyspikes
fam188	encephalopathy	R1882L	missense	missense	Cytoplasmic	C-terminus	Cytoplasmic	24579881	HP:0200134	Epileptic encephalopathy
fam188	encephalopathy	R1882L	missense	missense	Cytoplasmic	C-terminus	Cytoplasmic	24579881	HP:0007359	Focal-onset seizure
fam188	encephalopathy	R1882L	missense	missense	Cytoplasmic	C-terminus	Cytoplasmic	24579881	HP:0002069	Generalized tonic-clonic seizures
fam188	encephalopathy	R1882L	missense	missense	Cytoplasmic	C-terminus	Cytoplasmic	24579881	HP:0001263	Global developmental delay
fam188	encephalopathy	R1882L	missense	missense	Cytoplasmic	C-terminus	Cytoplasmic	24579881	HP:0002079	Hypoplasia of the corpus callosum
fam188	encephalopathy	R1882L	missense	missense	Cytoplasmic	C-terminus	Cytoplasmic	24579881	HP:0002342	Intellectual disability, moderate
fam188	encephalopathy	R1882L	missense	missense	Cytoplasmic	C-terminus	Cytoplasmic	24579881	HP:0000252	Microcephaly
fam188	encephalopathy	R1882L	missense	missense	Cytoplasmic	C-terminus	Cytoplasmic	24579881	HP:0008936	Muscular hypotonia of the trunk
fam188	encephalopathy	R1882L	missense	missense	Cytoplasmic	C-terminus	Cytoplasmic	24579881	HP:0002179	Opisthotonus
fam188	encephalopathy	R1882L	missense	missense	Cytoplasmic	C-terminus	Cytoplasmic	24579881	HP:0000648	Optic atrophy
fam188	encephalopathy	R1882L	missense	missense	Cytoplasmic	C-terminus	Cytoplasmic	24579881	HP:0000817	Poor eye contact
fam188	encephalopathy	R1882L	missense	missense	Cytoplasmic	C-terminus	Cytoplasmic	24579881	HP:0031375	Refractory
fam188	encephalopathy	R1882L	missense	missense	Cytoplasmic	C-terminus	Cytoplasmic	24579881	HP:0003623	Neonatal onset
fam189	encephalopathy	R1882Q	missense	missense	Cytoplasmic	C-terminus	Cytoplasmic	PMC4567464	HP:0200134	Epileptic encephalopathy
fam189	encephalopathy	R1882Q	missense	missense	Cytoplasmic	C-terminus	Cytoplasmic	PMC4567464	HP:0007359	Focal-onset seizure
fam189	encephalopathy	R1882Q	missense	missense	Cytoplasmic	C-terminus	Cytoplasmic	PMC4567464	HP:0002020	Gastroesophageal reflux
fam189	encephalopathy	R1882Q	missense	missense	Cytoplasmic	C-terminus	Cytoplasmic	PMC4567464	HP:0010864	Intellectual disability, severe
fam189	encephalopathy	R1882Q	missense	missense	Cytoplasmic	C-terminus	Cytoplasmic	PMC4567464	HP:0001270	Motor delay
fam189	encephalopathy	R1882Q	missense	missense	Cytoplasmic	C-terminus	Cytoplasmic	PMC4567464	HP:0010841	Multifocal epileptiform discharges
fam189	encephalopathy	R1882Q	missense	missense	Cytoplasmic	C-terminus	Cytoplasmic	PMC4567464	HP:0008936	Muscular hypotonia of the trunk
fam189	encephalopathy	R1882Q	missense	missense	Cytoplasmic	C-terminus	Cytoplasmic	PMC4567464	NP:0100022	No Abnormality of movement
fam189	encephalopathy	R1882Q	missense	missense	Cytoplasmic	C-terminus	Cytoplasmic	PMC4567464	NP:0000717	No Autism
fam189	encephalopathy	R1882Q	missense	missense	Cytoplasmic	C-terminus	Cytoplasmic	PMC4567464	HP:0003623	Neonatal onset
fam19	encephalopathy	R1882Q	missense	missense	Cytoplasmic	C-terminus	Cytoplasmic	28379373	HP:0011193	EEG with focal spikes
fam19	encephalopathy	R1882Q	missense	missense	Cytoplasmic	C-terminus	Cytoplasmic	28379373	HP:0012001	EEG with generalized polyspikes
fam19	encephalopathy	R1882Q	missense	missense	Cytoplasmic	C-terminus	Cytoplasmic	28379373	HP:0002266	Focal clonic seizures
fam19	encephalopathy	R1882Q	missense	missense	Cytoplasmic	C-terminus	Cytoplasmic	28379373	HP:0007359	Focal-onset seizure
fam19	encephalopathy	R1882Q	missense	missense	Cytoplasmic	C-terminus	Cytoplasmic	28379373	HP:0010864	Intellectual disability, severe
fam19	encephalopathy	R1882Q	missense	missense	Cytoplasmic	C-terminus	Cytoplasmic	28379373	HP:0000252	Microcephaly
fam19	encephalopathy	R1882Q	missense	missense	Cytoplasmic	C-terminus	Cytoplasmic	28379373	HP:0032059	Mild malformation of cortical development
fam19	encephalopathy	R1882Q	missense	missense	Cytoplasmic	C-terminus	Cytoplasmic	28379373	HP:0010841	Multifocal epileptiform discharges
fam19	encephalopathy	R1882Q	missense	missense	Cytoplasmic	C-terminus	Cytoplasmic	28379373	NP:0003808	No Abnormal muscle tone
fam19	encephalopathy	R1882Q	missense	missense	Cytoplasmic	C-terminus	Cytoplasmic	28379373	HP:0031375	Refractory
fam19	encephalopathy	R1882Q	missense	missense	Cytoplasmic	C-terminus	Cytoplasmic	28379373	HP:0003623	Neonatal onset
fam190	encephalopathy	R1882Q	missense	missense	Cytoplasmic	C-terminus	Cytoplasmic	PMC4862082	HP:0200134	Epileptic encephalopathy
fam190	encephalopathy	R1882Q	missense	missense	Cytoplasmic	C-terminus	Cytoplasmic	PMC4862082	HP:0007359	Focal-onset seizure
fam190	encephalopathy	R1882Q	missense	missense	Cytoplasmic	C-terminus	Cytoplasmic	PMC4862082	HP:0010821	Gelastic seizures
fam190	encephalopathy	R1882Q	missense	missense	Cytoplasmic	C-terminus	Cytoplasmic	PMC4862082	HP:0010818	Generalized tonic seizures
fam190	encephalopathy	R1882Q	missense	missense	Cytoplasmic	C-terminus	Cytoplasmic	PMC4862082	HP:0002069	Generalized tonic-clonic seizures
fam190	encephalopathy	R1882Q	missense	missense	Cytoplasmic	C-terminus	Cytoplasmic	PMC4862082	HP:0012469	Infantile spasms
fam190	encephalopathy	R1882Q	missense	missense	Cytoplasmic	C-terminus	Cytoplasmic	PMC4862082	HP:0010864	Intellectual disability, severe
fam190	encephalopathy	R1882Q	missense	missense	Cytoplasmic	C-terminus	Cytoplasmic	PMC4862082	NP:0000717	No Autism
fam190	encephalopathy	R1882Q	missense	missense	Cytoplasmic	C-terminus	Cytoplasmic	PMC4862082	HP:0003623	Neonatal onset
fam191	encephalopathy	R1882Q	missense	missense	Cytoplasmic	C-terminus	Cytoplasmic	PMC4862082	HP:0010851	EEG with burst suppression
fam191	encephalopathy	R1882Q	missense	missense	Cytoplasmic	C-terminus	Cytoplasmic	PMC4862082	HP:0200134	Epileptic encephalopathy
fam191	encephalopathy	R1882Q	missense	missense	Cytoplasmic	C-terminus	Cytoplasmic	PMC4862082	HP:0011154	Focal autonomic seizure
fam191	encephalopathy	R1882Q	missense	missense	Cytoplasmic	C-terminus	Cytoplasmic	PMC4862082	HP:0010818	Generalized tonic seizures
fam191	encephalopathy	R1882Q	missense	missense	Cytoplasmic	C-terminus	Cytoplasmic	PMC4862082	HP:0010864	Intellectual disability, severe
fam191	encephalopathy	R1882Q	missense	missense	Cytoplasmic	C-terminus	Cytoplasmic	PMC4862082	NP:0000717	No Autism
fam191	encephalopathy	R1882Q	missense	missense	Cytoplasmic	C-terminus	Cytoplasmic	PMC4862082	HP:0001250	Seizures
fam191	encephalopathy	R1882Q	missense	missense	Cytoplasmic	C-terminus	Cytoplasmic	PMC4862082	HP:0003623	Neonatal onset
fam192	encephalopathy	R1882Q	missense	missense	Cytoplasmic	C-terminus	Cytoplasmic	PMC3704157	HP:0200134	Epileptic encephalopathy
fam192	encephalopathy	R1882Q	missense	missense	Cytoplasmic	C-terminus	Cytoplasmic	PMC3704157	HP:0001250	Seizures
fam193	ASD	R1902C	missense	missense	Cytoplasmic	C-terminus	Cytoplasmic	12610651	HP:0000717	Autism
fam193	ASD	R1902C	missense	missense	Cytoplasmic	C-terminus	Cytoplasmic	12610651	NP:0001250	No Seizures
fam194	epilepsy	R1918H	missense	missense	Cytoplasmic	C-terminus	Cytoplasmic	11738931	HP:0002121	Absence seizure
fam194	epilepsy	R1918H	missense	missense	Cytoplasmic	C-terminus	Cytoplasmic	11738931	HP:0002069	Generalized tonic-clonic seizures
fam194	epilepsy	R1918H	missense	missense	Cytoplasmic	C-terminus	Cytoplasmic	11738931	NP:0000717	No Autism
fam194	epilepsy	R1918H	missense	missense	Cytoplasmic	C-terminus	Cytoplasmic	11738931	NP:0002353	No EEG abnormality
fam194	epilepsy	R1918H	missense	missense	Cytoplasmic	C-terminus	Cytoplasmic	11738931	HP:0003621	Juvenile onset
fam195	ASD	E440R*20	frameshift	PTV	NA	NA	NA	PMC3738824	HP:0000717	Autism
fam195	ASD	E440R*20	frameshift	PTV	NA	NA	NA	PMC3738824	HP:0002187	Intellectual disability, profound
fam195	ASD	E440R*20	frameshift	PTV	NA	NA	NA	PMC3738824	NP:0001250	No Seizures
fam196	ASD	R28C	missense	missense	Cytoplasmic	N-terminus	Cytoplasmic	PMC3738824	HP:0000717	Autism
fam196	ASD	R28C	missense	missense	Cytoplasmic	N-terminus	Cytoplasmic	PMC3738824	NP:0001249	No Intellectual disability
fam196	ASD	R28C	missense	missense	Cytoplasmic	N-terminus	Cytoplasmic	PMC3738824	NP:0001250	No Seizures
fam197	ASD	c.476+1G>A	splice	PTV	NA	NA	NA	PMC3994485	HP:0000717	Autism
fam197	ASD	c.476+1G>A	splice	PTV	NA	NA	NA	PMC3994485	HP:0002136	Broad-based gait
fam197	ASD	c.476+1G>A	splice	PTV	NA	NA	NA	PMC3994485	HP:0001263	Global developmental delay
fam197	ASD	c.476+1G>A	splice	PTV	NA	NA	NA	PMC3994485	HP:0002342	Intellectual disability, moderate
fam197	ASD	c.476+1G>A	splice	PTV	NA	NA	NA	PMC3994485	HP:0001252	Muscular hypotonia
fam197	ASD	c.476+1G>A	splice	PTV	NA	NA	NA	PMC3994485	NP:0012443	No Abnormality of brain morphology
fam197	ASD	c.476+1G>A	splice	PTV	NA	NA	NA	PMC3994485	NP:0001250	No Seizures
fam197	ASD	c.476+1G>A	splice	PTV	NA	NA	NA	PMC3994485	HP:0000733	Stereotypy
fam198	ASD	c.476+1G>A	splice	PTV	NA	NA	NA	PMC4837654	HP:0000717	Autism
fam198	ASD	c.476+1G>A	splice	PTV	NA	NA	NA	PMC4837654	NP:0001250	No Seizures
fam199	atypical	c.2150-2A>G	splice	PTV	NA	NA	NA	PMC4837654	NP:0001250	No Seizures
fam199	atypical	c.2150-2A>G	splice	PTV	NA	NA	NA	PMC4837654	HP:0100753	Schizophrenia
fam2	benign	G828V	missense	missense	Helical Repeat II	DII	S3	28379373	HP:0011154	Focal autonomic seizure
fam2	benign	G828V	missense	missense	Helical Repeat II	DII	S3	28379373	HP:0002266	Focal clonic seizures
fam2	benign	G828V	missense	missense	Helical Repeat II	DII	S3	28379373	HP:0002069	Generalized tonic-clonic seizures
fam2	benign	G828V	missense	missense	Helical Repeat II	DII	S3	28379373	HP:0010841	Multifocal epileptiform discharges
fam2	benign	G828V	missense	missense	Helical Repeat II	DII	S3	28379373	NP:0003808	No Abnormal muscle tone
fam2	benign	G828V	missense	missense	Helical Repeat II	DII	S3	28379373	NP:0012443	No Abnormality of brain morphology
fam2	benign	G828V	missense	missense	Helical Repeat II	DII	S3	28379373	NP:0000717	No Autism
fam2	benign	G828V	missense	missense	Helical Repeat II	DII	S3	28379373	NP:0012759	No Neurodevelopmental abnormality
fam2	benign	G828V	missense	missense	Helical Repeat II	DII	S3	28379373	HP:0001250	Seizures
fam2	benign	G828V	missense	missense	Helical Repeat II	DII	S3	28379373	HP:0003623	Neonatal onset
fam20	encephalopathy	V1627M	missense	missense	Helical Repeat IV	DIV	S4	28379373	HP:0200134	Epileptic encephalopathy
fam20	encephalopathy	V1627M	missense	missense	Helical Repeat IV	DIV	S4	28379373	HP:0011154	Focal autonomic seizure
fam20	encephalopathy	V1627M	missense	missense	Helical Repeat IV	DIV	S4	28379373	HP:0007359	Focal-onset seizure
fam20	encephalopathy	V1627M	missense	missense	Helical Repeat IV	DIV	S4	28379373	HP:0007334	Generalized tonic-clonic seizures with focal onset
fam20	encephalopathy	V1627M	missense	missense	Helical Repeat IV	DIV	S4	28379373	HP:0001256	Intellectual disability, mild
fam20	encephalopathy	V1627M	missense	missense	Helical Repeat IV	DIV	S4	28379373	HP:0010841	Multifocal epileptiform discharges
fam20	encephalopathy	V1627M	missense	missense	Helical Repeat IV	DIV	S4	28379373	HP:0001252	Muscular hypotonia
fam20	encephalopathy	V1627M	missense	missense	Helical Repeat IV	DIV	S4	28379373	NP:0012443	No Abnormality of brain morphology
fam20	encephalopathy	V1627M	missense	missense	Helical Repeat IV	DIV	S4	28379373	NP:0000717	No Autism
fam20	encephalopathy	V1627M	missense	missense	Helical Repeat IV	DIV	S4	28379373	HP:0003623	Neonatal onset
fam200	ASD	c.4551+1G>C	splice	PTV	NA	NA	NA	PMC4672379	HP:0000717	Autism
fam200	ASD	c.4551+1G>C	splice	PTV	NA	NA	NA	PMC4672379	NP:0001250	No Seizures
fam201	encephalopathy	S1336Y	missense	missense	Cytoplasmic	DIII	S4-S5	23935176	HP:0010851	EEG with burst suppression
fam201	encephalopathy	S1336Y	missense	missense	Cytoplasmic	DIII	S4-S5	23935176	HP:0200134	Epileptic encephalopathy
fam201	encephalopathy	S1336Y	missense	missense	Cytoplasmic	DIII	S4-S5	23935176	HP:0011167	Focal tonic seizures
fam201	encephalopathy	S1336Y	missense	missense	Cytoplasmic	DIII	S4-S5	23935176	HP:0002123	Generalized myoclonic seizures
fam201	encephalopathy	S1336Y	missense	missense	Cytoplasmic	DIII	S4-S5	23935176	HP:0010818	Generalized tonic seizures
fam201	encephalopathy	S1336Y	missense	missense	Cytoplasmic	DIII	S4-S5	23935176	HP:0001263	Global developmental delay
fam201	encephalopathy	S1336Y	missense	missense	Cytoplasmic	DIII	S4-S5	23935176	HP:0002521	Hypsarrhythmia
fam201	encephalopathy	S1336Y	missense	missense	Cytoplasmic	DIII	S4-S5	23935176	HP:0012469	Infantile spasms
fam201	encephalopathy	S1336Y	missense	missense	Cytoplasmic	DIII	S4-S5	23935176	HP:0010864	Intellectual disability, severe
fam201	encephalopathy	S1336Y	missense	missense	Cytoplasmic	DIII	S4-S5	23935176	NP:0012443	No Abnormality of brain morphology
fam201	encephalopathy	S1336Y	missense	missense	Cytoplasmic	DIII	S4-S5	23935176	HP:0031375	Refractory
fam201	encephalopathy	S1336Y	missense	missense	Cytoplasmic	DIII	S4-S5	23935176	HP:0003623	Neonatal onset
fam202	ASD	L1341R	missense	missense	Helical Repeat III	DIII	S5	PMC5796785	HP:0000717	Autism
fam202	ASD	L1341R	missense	missense	Helical Repeat III	DIII	S5	PMC5796785	NP:0001250	No Seizures
fam202	ASD	L1341R	missense	missense	Helical Repeat III	DIII	S5	PMC5796785	HP:0011463	Childhood onset
fam203	ASD	D82G	missense	missense	Cytoplasmic	N-terminus	Cytoplasmic	PMC4402723	HP:0000717	Autism
fam203	ASD	D82G	missense	missense	Cytoplasmic	N-terminus	Cytoplasmic	PMC4402723	NP:0001250	No Seizures
fam204	ASD	R379H	missense	missense	Extracellular	DI	S5-S6	PMC4402723	HP:0000717	Autism
fam204	ASD	R379H	missense	missense	Extracellular	DI	S5-S6	PMC4402723	NP:0001250	No Seizures
fam205	ASD	R379H	missense	missense	Extracellular	DI	S5-S6	PMC4402723	HP:0000717	Autism
fam205	ASD	R379H	missense	missense	Extracellular	DI	S5-S6	PMC4402723	NP:0001250	No Seizures
fam206	ASD	S686*	frameshift	PTV	NA	NA	NA	PMC4402723	HP:0000717	Autism
fam206	ASD	S686*	frameshift	PTV	NA	NA	NA	PMC4402723	NP:0001250	No Seizures
fam207	ASD	R937H	missense	missense	Pore-forming	DII	S5-S6	PMC4402723	HP:0000717	Autism
fam207	ASD	R937H	missense	missense	Pore-forming	DII	S5-S6	PMC4402723	NP:0001250	No Seizures
fam209	atypical	R850P	missense	missense	Helical Repeat II	DII	S4	PMC5796785	NP:0001250	No Seizures
fam209	atypical	R850P	missense	missense	Helical Repeat II	DII	S4	PMC5796785	HP:0100753	Schizophrenia
fam21	encephalopathy	R856Q	missense	missense	Helical Repeat II	DII	S4	28379373	HP:0002637	Cerebral ischemia
fam21	encephalopathy	R856Q	missense	missense	Helical Repeat II	DII	S4	28379373	HP:0005305	Cerebral venous thrombosis
fam21	encephalopathy	R856Q	missense	missense	Helical Repeat II	DII	S4	28379373	HP:0010851	EEG with burst suppression
fam21	encephalopathy	R856Q	missense	missense	Helical Repeat II	DII	S4	28379373	HP:0010850	EEG with spike-wave complexes
fam21	encephalopathy	R856Q	missense	missense	Helical Repeat II	DII	S4	28379373	HP:0200134	Epileptic encephalopathy
fam21	encephalopathy	R856Q	missense	missense	Helical Repeat II	DII	S4	28379373	HP:0011167	Focal tonic seizures
fam21	encephalopathy	R856Q	missense	missense	Helical Repeat II	DII	S4	28379373	HP:0002069	Generalized tonic-clonic seizures
fam21	encephalopathy	R856Q	missense	missense	Helical Repeat II	DII	S4	28379373	HP:0003623	Neonatal onset
fam210	atypical	R102*	nonsense	PTV	Cytoplasmic	NA	NA	PMC4402723	HP:0002019	Constipation
fam210	atypical	R102*	nonsense	PTV	Cytoplasmic	NA	NA	PMC4402723	HP:0001263	Global developmental delay
fam210	atypical	R102*	nonsense	PTV	Cytoplasmic	NA	NA	PMC4402723	NP:0001250	No Seizures
fam212	ASD	G478*	frameshift	PTV	NA	NA	NA	PMC4402723	HP:0004691	2-3 toe syndactyly
fam212	ASD	G478*	frameshift	PTV	NA	NA	NA	PMC4402723	HP:0000717	Autism
fam212	ASD	G478*	frameshift	PTV	NA	NA	NA	PMC4402723	HP:0002230	Generalized hirsutism
fam212	ASD	G478*	frameshift	PTV	NA	NA	NA	PMC4402723	HP:0008935	Generalized neonatal hypotonia
fam212	ASD	G478*	frameshift	PTV	NA	NA	NA	PMC4402723	HP:0001263	Global developmental delay
fam212	ASD	G478*	frameshift	PTV	NA	NA	NA	PMC4402723	HP:0002360	Sleep disturbance
fam213	encephalopathy	S565*	frameshift	PTV	NA	NA	NA	PMC4402723	HP:0000717	Autism
fam213	encephalopathy	S565*	frameshift	PTV	NA	NA	NA	PMC4402723	HP:0003763	Bruxism
fam213	encephalopathy	S565*	frameshift	PTV	NA	NA	NA	PMC4402723	HP:0000750	Delayed speech and language development
fam213	encephalopathy	S565*	frameshift	PTV	NA	NA	NA	PMC4402723	HP:0005484	Postnatal microcephaly
fam213	encephalopathy	S565*	frameshift	PTV	NA	NA	NA	PMC4402723	HP:0001250	Seizures
fam213	encephalopathy	S565*	frameshift	PTV	NA	NA	NA	PMC4402723	HP:0001773	Short foot
fam213	encephalopathy	S565*	frameshift	PTV	NA	NA	NA	PMC4402723	HP:0004279	Short palm
fam213	encephalopathy	S565*	frameshift	PTV	NA	NA	NA	PMC4402723	HP:0000733	Stereotypy
fam214	encephalopathy	F978L	missense	missense	Helical Repeat II	DII	S6	PMC4402723	HP:0002020	Gastroesophageal reflux
fam214	encephalopathy	F978L	missense	missense	Helical Repeat II	DII	S6	PMC4402723	HP:0001263	Global developmental delay
fam214	encephalopathy	F978L	missense	missense	Helical Repeat II	DII	S6	PMC4402723	HP:0001250	Seizures
fam215	encephalopathy	W1594R	missense	missense	Helical Repeat IV	DIV	S3	PMC4402723	HP:0002059	Cerebral atrophy
fam215	encephalopathy	W1594R	missense	missense	Helical Repeat IV	DIV	S3	PMC4402723	HP:0002123	Generalized myoclonic seizures
fam215	encephalopathy	W1594R	missense	missense	Helical Repeat IV	DIV	S3	PMC4402723	HP:0002069	Generalized tonic-clonic seizures
fam215	encephalopathy	W1594R	missense	missense	Helical Repeat IV	DIV	S3	PMC4402723	HP:0007105	Infantile encephalopathy
fam215	encephalopathy	W1594R	missense	missense	Helical Repeat IV	DIV	S3	PMC4402723	HP:0002187	Intellectual disability, profound
fam215	encephalopathy	W1594R	missense	missense	Helical Repeat IV	DIV	S3	PMC4402723	HP:0000648	Optic atrophy
fam215	encephalopathy	W1594R	missense	missense	Helical Repeat IV	DIV	S3	PMC4402723	HP:0000253	Progressive microcephaly
fam215	encephalopathy	W1594R	missense	missense	Helical Repeat IV	DIV	S3	PMC4402723	HP:0001257	Spasticity
fam215	encephalopathy	W1594R	missense	missense	Helical Repeat IV	DIV	S3	PMC4402723	HP:0000706	Unerupted tooth
fam216	encephalopathy	E1880K	missense	missense	Cytoplasmic	C-terminus	Cytoplasmic	PMC4402723	HP:0000969	Edema
fam216	encephalopathy	E1880K	missense	missense	Cytoplasmic	C-terminus	Cytoplasmic	PMC4402723	HP:0001263	Global developmental delay
fam216	encephalopathy	E1880K	missense	missense	Cytoplasmic	C-terminus	Cytoplasmic	PMC4402723	HP:0002079	Hypoplasia of the corpus callosum
fam216	encephalopathy	E1880K	missense	missense	Cytoplasmic	C-terminus	Cytoplasmic	PMC4402723	HP:0000253	Progressive microcephaly
fam216	encephalopathy	E1880K	missense	missense	Cytoplasmic	C-terminus	Cytoplasmic	PMC4402723	HP:0001250	Seizures
fam217	encephalopathy	W1398*	nonsense	PTV	NA	NA	NA	23033978	HP:0001250	Seizures
fam217	encephalopathy	W1398*	nonsense	PTV	NA	NA	NA	23033978	HP:0200134	Epileptic encephalopathy
fam217	encephalopathy	W1398*	nonsense	PTV	NA	NA	NA	23033978	HP:0002342	Intellectual disability, moderate
fam217	encephalopathy	W1398*	nonsense	PTV	NA	NA	NA	23033978	NP:0000717	No Autism
fam217	encephalopathy	W1398*	nonsense	PTV	NA	NA	NA	23033978	NP:0002353	No EEG abnormality
fam217	encephalopathy	W1398*	nonsense	PTV	NA	NA	NA	23033978	HP:0001357	Plagiocephaly
fam217	encephalopathy	W1398*	nonsense	PTV	NA	NA	NA	23033978	HP:0002360	Sleep disturbance
fam217	encephalopathy	W1398*	nonsense	PTV	NA	NA	NA	23033978	HP:0000319	Smooth philtrum
fam217	encephalopathy	W1398*	nonsense	PTV	NA	NA	NA	23033978	HP:0000733	Stereotypy
fam217	encephalopathy	W1398*	nonsense	PTV	NA	NA	NA	23033978	HP:0003593	Infantile onset
fam219	atypical	Q1521*	nonsense	PTV	NA	NA	NA	24579881	HP:0001263	Global developmental delay
fam219	atypical	Q1521*	nonsense	PTV	NA	NA	NA	24579881	HP:0000218	High palate
fam219	atypical	Q1521*	nonsense	PTV	NA	NA	NA	24579881	HP:0010864	Intellectual disability, severe
fam219	atypical	Q1521*	nonsense	PTV	NA	NA	NA	24579881	NP:0002000	No Short columella
fam219	atypical	Q1521*	nonsense	PTV	NA	NA	NA	24579881	NP:0000717	No Autism
fam219	atypical	Q1521*	nonsense	PTV	NA	NA	NA	24579881	NP:0001250	No Seizures
fam219	atypical	Q1521*	nonsense	PTV	NA	NA	NA	24579881	HP:0008770	Obsessive-compulsive trait
fam219	atypical	Q1521*	nonsense	PTV	NA	NA	NA	24579881	HP:0001763	Pes planus
fam219	atypical	Q1521*	nonsense	PTV	NA	NA	NA	24579881	HP:0002360	Sleep disturbance
fam22	encephalopathy	A1500T	missense	missense	Cytoplasmic	DIII-DIV	Cytoplasmic	28379373	HP:0012444	Brain atrophy
fam22	encephalopathy	A1500T	missense	missense	Cytoplasmic	DIII-DIV	Cytoplasmic	28379373	HP:0003429	CNS hypomyelination
fam22	encephalopathy	A1500T	missense	missense	Cytoplasmic	DIII-DIV	Cytoplasmic	28379373	HP:0011203	EEG with abnormally slow frequencies
fam22	encephalopathy	A1500T	missense	missense	Cytoplasmic	DIII-DIV	Cytoplasmic	28379373	HP:0010851	EEG with burst suppression
fam22	encephalopathy	A1500T	missense	missense	Cytoplasmic	DIII-DIV	Cytoplasmic	28379373	HP:0012018	EEG with temporal focal spikes
fam22	encephalopathy	A1500T	missense	missense	Cytoplasmic	DIII-DIV	Cytoplasmic	28379373	HP:0200134	Epileptic encephalopathy
fam22	encephalopathy	A1500T	missense	missense	Cytoplasmic	DIII-DIV	Cytoplasmic	28379373	HP:0002266	Focal clonic seizures
fam22	encephalopathy	A1500T	missense	missense	Cytoplasmic	DIII-DIV	Cytoplasmic	28379373	HP:0011167	Focal tonic seizures
fam22	encephalopathy	A1500T	missense	missense	Cytoplasmic	DIII-DIV	Cytoplasmic	28379373	HP:0010864	Intellectual disability, severe
fam22	encephalopathy	A1500T	missense	missense	Cytoplasmic	DIII-DIV	Cytoplasmic	28379373	HP:0000252	Microcephaly
fam22	encephalopathy	A1500T	missense	missense	Cytoplasmic	DIII-DIV	Cytoplasmic	28379373	NP:0000717	No Autism
fam22	encephalopathy	A1500T	missense	missense	Cytoplasmic	DIII-DIV	Cytoplasmic	28379373	HP:0000817	Poor eye contact
fam22	encephalopathy	A1500T	missense	missense	Cytoplasmic	DIII-DIV	Cytoplasmic	28379373	HP:0001257	Spasticity
fam22	encephalopathy	A1500T	missense	missense	Cytoplasmic	DIII-DIV	Cytoplasmic	28379373	HP:0003623	Neonatal onset
fam220	encephalopathy	R853Q	missense	missense	Helical Repeat II	DII	S4	26482601	HP:0002059	Cerebral atrophy
fam220	encephalopathy	R853Q	missense	missense	Helical Repeat II	DII	S4	26482601	HP:0002072	Chorea
fam220	encephalopathy	R853Q	missense	missense	Helical Repeat II	DII	S4	26482601	HP:0100660	Dyskinesia
fam220	encephalopathy	R853Q	missense	missense	Helical Repeat II	DII	S4	26482601	HP:0001263	Global developmental delay
fam220	encephalopathy	R853Q	missense	missense	Helical Repeat II	DII	S4	26482601	HP:0002079	Hypoplasia of the corpus callosum
fam220	encephalopathy	R853Q	missense	missense	Helical Repeat II	DII	S4	26482601	HP:0002521	Hypsarrhythmia
fam220	encephalopathy	R853Q	missense	missense	Helical Repeat II	DII	S4	26482601	HP:0012469	Infantile spasms
fam220	encephalopathy	R853Q	missense	missense	Helical Repeat II	DII	S4	26482601	HP:0001249	Intellectual disability
fam220	encephalopathy	R853Q	missense	missense	Helical Repeat II	DII	S4	26482601	HP:0003593	Infantile onset
fam221	encephalopathy	G211D	missense	missense	Extracellular	DI	S3-S4	23662938	HP:0200134	Epileptic encephalopathy
fam221	encephalopathy	G211D	missense	missense	Extracellular	DI	S3-S4	23662938	HP:0002521	Hypsarrhythmia
fam221	encephalopathy	G211D	missense	missense	Extracellular	DI	S3-S4	23662938	HP:0012469	Infantile spasms
fam221	encephalopathy	G211D	missense	missense	Extracellular	DI	S3-S4	23662938	HP:0001252	Muscular hypotonia
fam221	encephalopathy	G211D	missense	missense	Extracellular	DI	S3-S4	23662938	HP:0003593	Infantile onset
fam222	ASD	G1634D	missense	missense	Helical Repeat IV	DIV	S4	PMC5796785	HP:0001251	Ataxia
fam222	ASD	G1634D	missense	missense	Helical Repeat IV	DIV	S4	PMC5796785	HP:0000717	Autism
fam222	ASD	G1634D	missense	missense	Helical Repeat IV	DIV	S4	PMC5796785	HP:0030915	Cerebellar edema
fam222	ASD	G1634D	missense	missense	Helical Repeat IV	DIV	S4	PMC5796785	HP:0001332	Dystonia
fam222	ASD	G1634D	missense	missense	Helical Repeat IV	DIV	S4	PMC5796785	HP:0001263	Global developmental delay
fam222	ASD	G1634D	missense	missense	Helical Repeat IV	DIV	S4	PMC5796785	HP:0001252	Muscular hypotonia
fam222	ASD	G1634D	missense	missense	Helical Repeat IV	DIV	S4	PMC5796785	NP:0002353	No EEG abnormality
fam222	ASD	G1634D	missense	missense	Helical Repeat IV	DIV	S4	PMC5796785	HP:0000639	Nystagmus
fam222	ASD	G1634D	missense	missense	Helical Repeat IV	DIV	S4	PMC5796785	HP:0003593	Infantile onset
fam223	encephalopathy	L983W	missense	missense	Cytoplasmic	DII-DIII	Cytoplasmic	PMC5796785	HP:0200134	Epileptic encephalopathy
fam223	encephalopathy	L983W	missense	missense	Cytoplasmic	DII-DIII	Cytoplasmic	PMC5796785	HP:0001250	Seizures
fam223	encephalopathy	L983W	missense	missense	Cytoplasmic	DII-DIII	Cytoplasmic	PMC5796785	HP:0002020	Gastroesophageal reflux
fam223	encephalopathy	L983W	missense	missense	Cytoplasmic	DII-DIII	Cytoplasmic	PMC5796785	HP:0002521	Hypsarrhythmia
fam223	encephalopathy	L983W	missense	missense	Cytoplasmic	DII-DIII	Cytoplasmic	PMC5796785	HP:0003593	Infantile onset
fam224	encephalopathy	F328V	missense	missense	Extracellular	DI	S5-S6	25457084	HP:0001273	Abnormal corpus callosum morphology
fam224	encephalopathy	F328V	missense	missense	Extracellular	DI	S5-S6	25457084	HP:0002384	Focal impaired awareness seizure
fam224	encephalopathy	F328V	missense	missense	Extracellular	DI	S5-S6	25457084	HP:0010818	Generalized tonic seizures
fam224	encephalopathy	F328V	missense	missense	Extracellular	DI	S5-S6	25457084	HP:0002342	Intellectual disability, moderate
fam224	encephalopathy	F328V	missense	missense	Extracellular	DI	S5-S6	25457084	NP:0002353	No EEG abnormality
fam224	encephalopathy	F328V	missense	missense	Extracellular	DI	S5-S6	25457084	HP:0002133	Status epilepticus
fam224	encephalopathy	F328V	missense	missense	Extracellular	DI	S5-S6	25457084	HP:0003593	Infantile onset
fam225	encephalopathy	D12N	missense	missense	Cytoplasmic	N-terminus	Cytoplasmic	PMC4313871	HP:0000717	Autism
fam225	encephalopathy	D12N	missense	missense	Cytoplasmic	N-terminus	Cytoplasmic	PMC4313871	HP:0002069	Generalized tonic-clonic seizures
fam225	encephalopathy	D12N	missense	missense	Cytoplasmic	N-terminus	Cytoplasmic	PMC4313871	HP:0010864	Intellectual disability, severe
fam225	encephalopathy	D12N	missense	missense	Cytoplasmic	N-terminus	Cytoplasmic	PMC4313871	HP:0011463	Childhood onset
fam226	ASD	R937C	missense	missense	Pore-forming	DII	S5-S6	PMC4313871	HP:0000717	Autism
fam226	ASD	R937C	missense	missense	Pore-forming	DII	S5-S6	PMC4313871	HP:0010864	Intellectual disability, severe
fam226	ASD	R937C	missense	missense	Pore-forming	DII	S5-S6	PMC4313871	NP:0001250	No Seizures
fam227	encephalopathy	C1386R	missense	missense	Extracellular	DIII	S5-S6	PMC4313871	HP:0002121	Absence seizure
fam227	encephalopathy	C1386R	missense	missense	Extracellular	DIII	S5-S6	PMC4313871	HP:0000717	Autism
fam227	encephalopathy	C1386R	missense	missense	Extracellular	DIII	S5-S6	PMC4313871	HP:0002342	Intellectual disability, moderate
fam227	encephalopathy	C1386R	missense	missense	Extracellular	DIII	S5-S6	PMC4313871	HP:0011463	Childhood onset
fam228	ASD	T1420M	missense	missense	Pore-forming	DIII	S4-S5	PMC4313871	HP:0000717	Autism
fam228	ASD	T1420M	missense	missense	Pore-forming	DIII	S4-S5	PMC4313871	NP:0001249	No Intellectual disability
fam228	ASD	T1420M	missense	missense	Pore-forming	DIII	S4-S5	PMC4313871	NP:0012759	No Neurodevelopmental abnormality
fam228	ASD	T1420M	missense	missense	Pore-forming	DIII	S4-S5	PMC4313871	NP:0001250	No Seizures
fam229	benign	S987I	missense	missense	Cytoplasmic	DII-DIII	Cytoplasmic	30928199	HP:0002104	Apnea
fam229	benign	S987I	missense	missense	Cytoplasmic	DII-DIII	Cytoplasmic	30928199	HP:0001251	Ataxia
fam229	benign	S987I	missense	missense	Cytoplasmic	DII-DIII	Cytoplasmic	30928199	HP:0040328	Focal hyperintensity of cerebral white matter on MRI
fam229	benign	S987I	missense	missense	Cytoplasmic	DII-DIII	Cytoplasmic	30928199	HP:0006813	Hemiclonic seizures
fam229	benign	S987I	missense	missense	Cytoplasmic	DII-DIII	Cytoplasmic	30928199	NP:0000717	No Autism
fam229	benign	S987I	missense	missense	Cytoplasmic	DII-DIII	Cytoplasmic	30928199	NP:0001249	No Intellectual disability
fam229	benign	S987I	missense	missense	Cytoplasmic	DII-DIII	Cytoplasmic	30928199	NP:0012759	No Neurodevelopmental abnormality
fam229	benign	S987I	missense	missense	Cytoplasmic	DII-DIII	Cytoplasmic	30928199	HP:0003623	Neonatal onset
fam23	encephalopathy	M1545V	missense	missense	Helical Repeat IV	DIV	S1	28379373	HP:0010851	EEG with burst suppression
fam23	encephalopathy	M1545V	missense	missense	Helical Repeat IV	DIV	S1	28379373	HP:0200134	Epileptic encephalopathy
fam23	encephalopathy	M1545V	missense	missense	Helical Repeat IV	DIV	S1	28379373	HP:0007359	Focal-onset seizure
fam23	encephalopathy	M1545V	missense	missense	Helical Repeat IV	DIV	S1	28379373	HP:0007334	Generalized tonic-clonic seizures with focal onset
fam23	encephalopathy	M1545V	missense	missense	Helical Repeat IV	DIV	S1	28379373	HP:0001256	Intellectual disability, mild
fam23	encephalopathy	M1545V	missense	missense	Helical Repeat IV	DIV	S1	28379373	HP:0010841	Multifocal epileptiform discharges
fam23	encephalopathy	M1545V	missense	missense	Helical Repeat IV	DIV	S1	28379373	HP:0001252	Muscular hypotonia
fam23	encephalopathy	M1545V	missense	missense	Helical Repeat IV	DIV	S1	28379373	NP:0012443	No Abnormality of brain morphology
fam23	encephalopathy	M1545V	missense	missense	Helical Repeat IV	DIV	S1	28379373	NP:0000717	No Autism
fam23	encephalopathy	M1545V	missense	missense	Helical Repeat IV	DIV	S1	28379373	HP:0003623	Neonatal onset
fam230	encephalopathy	F1651C	missense	missense	Cytoplasmic	DIV	S4-S5	30928199	HP:0001251	Ataxia
fam230	encephalopathy	F1651C	missense	missense	Cytoplasmic	DIV	S4-S5	30928199	HP:0002069	Generalized tonic-clonic seizures
fam230	encephalopathy	F1651C	missense	missense	Cytoplasmic	DIV	S4-S5	30928199	HP:0011342	Mild global developmental delay
fam230	encephalopathy	F1651C	missense	missense	Cytoplasmic	DIV	S4-S5	30928199	HP:0001324	Muscle weakness
fam230	encephalopathy	F1651C	missense	missense	Cytoplasmic	DIV	S4-S5	30928199	HP:0001252	Muscular hypotonia
fam230	encephalopathy	F1651C	missense	missense	Cytoplasmic	DIV	S4-S5	30928199	NP:0012443	No Abnormality of brain morphology
fam230	encephalopathy	F1651C	missense	missense	Cytoplasmic	DIV	S4-S5	30928199	NP:0000717	No Autism
fam230	encephalopathy	F1651C	missense	missense	Cytoplasmic	DIV	S4-S5	30928199	HP:0002321	Vertigo
fam230	encephalopathy	F1651C	missense	missense	Cytoplasmic	DIV	S4-S5	30928199	HP:0003623	Neonatal onset
fam231	benign	A263V	missense	missense	Helical Repeat I	DI	S5	30928199	HP:0001251	Ataxia
fam231	benign	A263V	missense	missense	Helical Repeat I	DI	S5	30928199	HP:0002384	Focal impaired awareness seizure
fam231	benign	A263V	missense	missense	Helical Repeat I	DI	S5	30928199	HP:0007359	Focal-onset seizure
fam231	benign	A263V	missense	missense	Helical Repeat I	DI	S5	30928199	HP:0002069	Generalized tonic-clonic seizures
fam231	benign	A263V	missense	missense	Helical Repeat I	DI	S5	30928199	HP:0030215	Inappropriate crying
fam231	benign	A263V	missense	missense	Helical Repeat I	DI	S5	30928199	HP:0001270	Motor delay
fam231	benign	A263V	missense	missense	Helical Repeat I	DI	S5	30928199	HP:0001252	Muscular hypotonia
fam231	benign	A263V	missense	missense	Helical Repeat I	DI	S5	30928199	NP:0012443	No Abnormality of brain morphology
fam231	benign	A263V	missense	missense	Helical Repeat I	DI	S5	30928199	NP:0000717	No Autism
fam231	benign	A263V	missense	missense	Helical Repeat I	DI	S5	30928199	NP:0001249	No Intellectual disability
fam231	benign	A263V	missense	missense	Helical Repeat I	DI	S5	30928199	NP:0012759	No Neurodevelopmental abnormality
fam231	benign	A263V	missense	missense	Helical Repeat I	DI	S5	30928199	HP:0000639	Nystagmus
fam231	benign	A263V	missense	missense	Helical Repeat I	DI	S5	30928199	HP:0000980	Pallor
fam231	benign	A263V	missense	missense	Helical Repeat I	DI	S5	30928199	HP:0002321	Vertigo
fam231	benign	A263V	missense	missense	Helical Repeat I	DI	S5	30928199	HP:0003593	Infantile onset
fam232	encephalopathy	A263V	missense	missense	Helical Repeat I	DI	S5	30928199	HP:0001251	Ataxia
fam232	encephalopathy	A263V	missense	missense	Helical Repeat I	DI	S5	30928199	HP:0000750	Delayed speech and language development
fam232	encephalopathy	A263V	missense	missense	Helical Repeat I	DI	S5	30928199	HP:0001332	Dystonia
fam232	encephalopathy	A263V	missense	missense	Helical Repeat I	DI	S5	30928199	HP:0002384	Focal impaired awareness seizure
fam232	encephalopathy	A263V	missense	missense	Helical Repeat I	DI	S5	30928199	HP:0002069	Generalized tonic-clonic seizures
fam232	encephalopathy	A263V	missense	missense	Helical Repeat I	DI	S5	30928199	HP:0001263	Global developmental delay
fam232	encephalopathy	A263V	missense	missense	Helical Repeat I	DI	S5	30928199	HP:0030215	Inappropriate crying
fam232	encephalopathy	A263V	missense	missense	Helical Repeat I	DI	S5	30928199	HP:0001252	Muscular hypotonia
fam232	encephalopathy	A263V	missense	missense	Helical Repeat I	DI	S5	30928199	NP:0012443	No Abnormality of brain morphology
fam232	encephalopathy	A263V	missense	missense	Helical Repeat I	DI	S5	30928199	NP:0000717	No Autism
fam232	encephalopathy	A263V	missense	missense	Helical Repeat I	DI	S5	30928199	HP:0000639	Nystagmus
fam232	encephalopathy	A263V	missense	missense	Helical Repeat I	DI	S5	30928199	HP:0002321	Vertigo
fam232	encephalopathy	A263V	missense	missense	Helical Repeat I	DI	S5	30928199	HP:0003623	Neonatal onset
fam233	encephalopathy	I1252V	missense	missense	Helical Repeat III	DI	S5	30928199	HP:0001251	Ataxia
fam233	encephalopathy	I1252V	missense	missense	Helical Repeat III	DI	S5	30928199	HP:0000750	Delayed speech and language development
fam233	encephalopathy	I1252V	missense	missense	Helical Repeat III	DI	S5	30928199	HP:0001260	Dysarthria
fam233	encephalopathy	I1252V	missense	missense	Helical Repeat III	DI	S5	30928199	HP:0002384	Focal impaired awareness seizure
fam233	encephalopathy	I1252V	missense	missense	Helical Repeat III	DI	S5	30928199	HP:0011342	Mild global developmental delay
fam233	encephalopathy	I1252V	missense	missense	Helical Repeat III	DI	S5	30928199	HP:0001270	Motor delay
fam233	encephalopathy	I1252V	missense	missense	Helical Repeat III	DI	S5	30928199	NP:0012443	No Abnormality of brain morphology
fam233	encephalopathy	I1252V	missense	missense	Helical Repeat III	DI	S5	30928199	NP:0000717	No Autism
fam233	encephalopathy	I1252V	missense	missense	Helical Repeat III	DI	S5	30928199	HP:0002321	Vertigo
fam233	encephalopathy	I1252V	missense	missense	Helical Repeat III	DI	S5	30928199	HP:0003593	Infantile onset
fam234	benign	V1325I	missense	missense	Cytoplasmic	DIII	S4-S5	30928199	HP:0002381	Aphasia
fam234	benign	V1325I	missense	missense	Cytoplasmic	DIII	S4-S5	30928199	HP:0001251	Ataxia
fam234	benign	V1325I	missense	missense	Cytoplasmic	DIII	S4-S5	30928199	HP:0001260	Dysarthria
fam234	benign	V1325I	missense	missense	Cytoplasmic	DIII	S4-S5	30928199	HP:0001332	Dystonia
fam234	benign	V1325I	missense	missense	Cytoplasmic	DIII	S4-S5	30928199	HP:0002069	Generalized tonic-clonic seizures
fam234	benign	V1325I	missense	missense	Cytoplasmic	DIII	S4-S5	30928199	HP:0002315	Headache
fam234	benign	V1325I	missense	missense	Cytoplasmic	DIII	S4-S5	30928199	HP:0002018	Nausea
fam234	benign	V1325I	missense	missense	Cytoplasmic	DIII	S4-S5	30928199	NP:0012443	No Abnormality of brain morphology
fam234	benign	V1325I	missense	missense	Cytoplasmic	DIII	S4-S5	30928199	NP:0000717	No Autism
fam234	benign	V1325I	missense	missense	Cytoplasmic	DIII	S4-S5	30928199	NP:0001249	No Intellectual disability
fam234	benign	V1325I	missense	missense	Cytoplasmic	DIII	S4-S5	30928199	NP:0012759	No Neurodevelopmental abnormality
fam234	benign	V1325I	missense	missense	Cytoplasmic	DIII	S4-S5	30928199	HP:0003593	Infantile onset
fam235	ASD	A263V	missense	missense	Helical Repeat I	DI	S5	30928199	HP:0001251	Ataxia
fam235	ASD	A263V	missense	missense	Helical Repeat I	DI	S5	30928199	HP:0000717	Autism
fam235	ASD	A263V	missense	missense	Helical Repeat I	DI	S5	30928199	HP:0001272	Cerebellar atrophy
fam235	ASD	A263V	missense	missense	Helical Repeat I	DI	S5	30928199	HP:0001260	Dysarthria
fam235	ASD	A263V	missense	missense	Helical Repeat I	DI	S5	30928199	HP:0002384	Focal impaired awareness seizure
fam235	ASD	A263V	missense	missense	Helical Repeat I	DI	S5	30928199	HP:0002069	Generalized tonic-clonic seizures
fam235	ASD	A263V	missense	missense	Helical Repeat I	DI	S5	30928199	HP:0002315	Headache
fam235	ASD	A263V	missense	missense	Helical Repeat I	DI	S5	30928199	HP:0030215	Inappropriate crying
fam235	ASD	A263V	missense	missense	Helical Repeat I	DI	S5	30928199	HP:0001382	Joint hypermobility
fam235	ASD	A263V	missense	missense	Helical Repeat I	DI	S5	30928199	HP:0009747	Lumbosacral hirsutism
fam235	ASD	A263V	missense	missense	Helical Repeat I	DI	S5	30928199	HP:0001252	Muscular hypotonia
fam235	ASD	A263V	missense	missense	Helical Repeat I	DI	S5	30928199	NP:0001249	No Intellectual disability
fam235	ASD	A263V	missense	missense	Helical Repeat I	DI	S5	30928199	HP:0000639	Nystagmus
fam235	ASD	A263V	missense	missense	Helical Repeat I	DI	S5	30928199	HP:0000733	Stereotypy
fam235	ASD	A263V	missense	missense	Helical Repeat I	DI	S5	30928199	HP:0008094	Widely spaced toes
fam235	ASD	A263V	missense	missense	Helical Repeat I	DI	S5	30928199	HP:0003623	Neonatal onset
fam235	ASD	A263V	missense	missense	Helical Repeat I	DI	S5	30928199	HP:0010794	Impaired visuospatial constructive cognition
fam236	encephalopathy	Y1771H	missense	missense	Helical Repeat IV	DIV	S6	30928199	HP:0002121	Absence seizure
fam236	encephalopathy	Y1771H	missense	missense	Helical Repeat IV	DIV	S6	30928199	HP:0001344	Absent speech
fam236	encephalopathy	Y1771H	missense	missense	Helical Repeat IV	DIV	S6	30928199	HP:0001251	Ataxia
fam236	encephalopathy	Y1771H	missense	missense	Helical Repeat IV	DIV	S6	30928199	HP:0001260	Dysarthria
fam236	encephalopathy	Y1771H	missense	missense	Helical Repeat IV	DIV	S6	30928199	HP:0002123	Generalized myoclonic seizures
fam236	encephalopathy	Y1771H	missense	missense	Helical Repeat IV	DIV	S6	30928199	HP:0100786	Hypersomnia
fam236	encephalopathy	Y1771H	missense	missense	Helical Repeat IV	DIV	S6	30928199	HP:0002540	Inability to walk
fam236	encephalopathy	Y1771H	missense	missense	Helical Repeat IV	DIV	S6	30928199	HP:0010864	Intellectual disability, severe
fam236	encephalopathy	Y1771H	missense	missense	Helical Repeat IV	DIV	S6	30928199	HP:0001252	Muscular hypotonia
fam236	encephalopathy	Y1771H	missense	missense	Helical Repeat IV	DIV	S6	30928199	NP:0012443	No Abnormality of brain morphology
fam236	encephalopathy	Y1771H	missense	missense	Helical Repeat IV	DIV	S6	30928199	HP:0025401	Staring gaze
fam236	encephalopathy	Y1771H	missense	missense	Helical Repeat IV	DIV	S6	30928199	HP:0001337	Tremor
fam236	encephalopathy	Y1771H	missense	missense	Helical Repeat IV	DIV	S6	30928199	HP:0011463	Childhood onset
fam237	atypical	D343G	missense	missense	Extracellular	DI	S5-S6	30928199	HP:0001251	Ataxia
fam237	atypical	D343G	missense	missense	Extracellular	DI	S5-S6	30928199	HP:0000750	Delayed speech and language development
fam237	atypical	D343G	missense	missense	Extracellular	DI	S5-S6	30928199	HP:0002315	Headache
fam237	atypical	D343G	missense	missense	Extracellular	DI	S5-S6	30928199	HP:0011342	Mild global developmental delay
fam237	atypical	D343G	missense	missense	Extracellular	DI	S5-S6	30928199	HP:0001270	Motor delay
fam237	atypical	D343G	missense	missense	Extracellular	DI	S5-S6	30928199	HP:0002018	Nausea
fam237	atypical	D343G	missense	missense	Extracellular	DI	S5-S6	30928199	NP:0012443	No Abnormality of brain morphology
fam237	atypical	D343G	missense	missense	Extracellular	DI	S5-S6	30928199	NP:0000717	No Autism
fam237	atypical	D343G	missense	missense	Extracellular	DI	S5-S6	30928199	HP:0002013	Vomiting
fam237	atypical	D343G	missense	missense	Extracellular	DI	S5-S6	30928199	HP:0003593	Infantile onset
fam238	atypical	L1650P	missense	missense	Cytoplasmic	DIV	S4-S5	30165711	HP:0001317	Abnormal cerebellum morphology
fam238	atypical	L1650P	missense	missense	Cytoplasmic	DIV	S4-S5	30165711	HP:0001251	Ataxia
fam238	atypical	L1650P	missense	missense	Cytoplasmic	DIV	S4-S5	30165711	HP:0000750	Delayed speech and language development
fam238	atypical	L1650P	missense	missense	Cytoplasmic	DIV	S4-S5	30165711	HP:0002373	Febrile seizures
fam238	atypical	L1650P	missense	missense	Cytoplasmic	DIV	S4-S5	30165711	HP:0002080	Intention tremor
fam238	atypical	L1650P	missense	missense	Cytoplasmic	DIV	S4-S5	30165711	HP:0011342	Mild global developmental delay
fam238	atypical	L1650P	missense	missense	Cytoplasmic	DIV	S4-S5	30165711	HP:0001270	Motor delay
fam238	atypical	L1650P	missense	missense	Cytoplasmic	DIV	S4-S5	30165711	NP:0000717	No Autism
fam238	atypical	L1650P	missense	missense	Cytoplasmic	DIV	S4-S5	30165711	NP:0002353	No EEG abnormality
fam238	atypical	L1650P	missense	missense	Cytoplasmic	DIV	S4-S5	30165711	NP:0001249	No Intellectual disability
fam238	atypical	L1650P	missense	missense	Cytoplasmic	DIV	S4-S5	30165711	NP:0001250	No Seizures
fam239	atypical	L1650P	missense	missense	Cytoplasmic	DIV	S4-S5	30165711	HP:0001251	Ataxia
fam239	atypical	L1650P	missense	missense	Cytoplasmic	DIV	S4-S5	30165711	NP:0002353	No EEG abnormality
fam239	atypical	L1650P	missense	missense	Cytoplasmic	DIV	S4-S5	30165711	NP:0001250	No Seizures
fam24	encephalopathy	E430A	missense	missense	Cytoplasmic	DI-DII	Cytoplasmic	28379373	HP:0000717	Autism
fam24	encephalopathy	E430A	missense	missense	Cytoplasmic	DI-DII	Cytoplasmic	28379373	HP:0002376	Developmental regression
fam24	encephalopathy	E430A	missense	missense	Cytoplasmic	DI-DII	Cytoplasmic	28379373	HP:0007359	Focal-onset seizure
fam24	encephalopathy	E430A	missense	missense	Cytoplasmic	DI-DII	Cytoplasmic	28379373	HP:0010864	Intellectual disability, severe
fam24	encephalopathy	E430A	missense	missense	Cytoplasmic	DI-DII	Cytoplasmic	28379373	HP:0010841	Multifocal epileptiform discharges
fam24	encephalopathy	E430A	missense	missense	Cytoplasmic	DI-DII	Cytoplasmic	28379373	HP:0001252	Muscular hypotonia
fam24	encephalopathy	E430A	missense	missense	Cytoplasmic	DI-DII	Cytoplasmic	28379373	NP:0012443	No Abnormality of brain morphology
fam24	encephalopathy	E430A	missense	missense	Cytoplasmic	DI-DII	Cytoplasmic	28379373	HP:0003623	Neonatal onset
fam240	atypical	L1650P	missense	missense	Cytoplasmic	DIV	S4-S5	30165711	HP:0001251	Ataxia
fam240	atypical	L1650P	missense	missense	Cytoplasmic	DIV	S4-S5	30165711	HP:0000750	Delayed speech and language development
fam240	atypical	L1650P	missense	missense	Cytoplasmic	DIV	S4-S5	30165711	HP:0002353	EEG abnormality
fam240	atypical	L1650P	missense	missense	Cytoplasmic	DIV	S4-S5	30165711	HP:0011196	EEG with focal sharp waves
fam240	atypical	L1650P	missense	missense	Cytoplasmic	DIV	S4-S5	30165711	HP:0001256	Intellectual disability, mild
fam240	atypical	L1650P	missense	missense	Cytoplasmic	DIV	S4-S5	30165711	HP:0001270	Motor delay
fam240	atypical	L1650P	missense	missense	Cytoplasmic	DIV	S4-S5	30165711	NP:0012443	No Abnormality of brain morphology
fam240	atypical	L1650P	missense	missense	Cytoplasmic	DIV	S4-S5	30165711	NP:0000717	No Autism
fam240	atypical	L1650P	missense	missense	Cytoplasmic	DIV	S4-S5	30165711	NP:0001250	No Seizures
fam241	benign	A263V	missense	missense	Helical Repeat I	DI	S5	28065826	HP:0001251	Ataxia
fam241	benign	A263V	missense	missense	Helical Repeat I	DI	S5	28065826	HP:0002353	EEG abnormality
fam241	benign	A263V	missense	missense	Helical Repeat I	DI	S5	28065826	HP:0010818	Generalized tonic seizures
fam241	benign	A263V	missense	missense	Helical Repeat I	DI	S5	28065826	HP:0010841	Multifocal epileptiform discharges
fam241	benign	A263V	missense	missense	Helical Repeat I	DI	S5	28065826	NP:0012443	No Abnormality of brain morphology
fam241	benign	A263V	missense	missense	Helical Repeat I	DI	S5	28065826	NP:0001249	No Intellectual disability
fam241	benign	A263V	missense	missense	Helical Repeat I	DI	S5	28065826	NP:0012759	No Neurodevelopmental abnormality
fam241	benign	A263V	missense	missense	Helical Repeat I	DI	S5	28065826	HP:0003623	Neonatal onset
fam242	encephalopathy	V1325F	missense	missense	Cytoplasmic	DIII	S4-S5	PMC6213185	HP:0001251	Ataxia
fam242	encephalopathy	V1325F	missense	missense	Cytoplasmic	DIII	S4-S5	PMC6213185	HP:0010819	Atonic seizures
fam242	encephalopathy	V1325F	missense	missense	Cytoplasmic	DIII	S4-S5	PMC6213185	HP:0002076	Migraine
fam242	encephalopathy	V1325F	missense	missense	Cytoplasmic	DIII	S4-S5	PMC6213185	HP:0012759	Neurodevelopmental abnormality
fam242	encephalopathy	V1325F	missense	missense	Cytoplasmic	DIII	S4-S5	PMC6213185	NP:0000717	No Autism
fam242	encephalopathy	V1325F	missense	missense	Cytoplasmic	DIII	S4-S5	PMC6213185	HP:0003621	Juvenile onset
fam243	encephalopathy	V1325F	missense	missense	Cytoplasmic	DIII	S4-S5	PMC6213185	HP:0001251	Ataxia
fam243	encephalopathy	V1325F	missense	missense	Cytoplasmic	DIII	S4-S5	PMC6213185	HP:0010819	Atonic seizures
fam243	encephalopathy	V1325F	missense	missense	Cytoplasmic	DIII	S4-S5	PMC6213185	HP:0011342	Mild global developmental delay
fam243	encephalopathy	V1325F	missense	missense	Cytoplasmic	DIII	S4-S5	PMC6213185	HP:0002013	Vomiting
fam243	encephalopathy	V1325F	missense	missense	Cytoplasmic	DIII	S4-S5	PMC6213185	HP:0004305	Involuntary movements
fam243	encephalopathy	V1325F	missense	missense	Cytoplasmic	DIII	S4-S5	PMC6213185	NP:0012443	No Abnormality of brain morphology
fam243	encephalopathy	V1325F	missense	missense	Cytoplasmic	DIII	S4-S5	PMC6213185	HP:0011463	Childhood onset
fam245	encephalopathy	R856Q	missense	missense	Helical Repeat II	DII	S4	31497877	HP:0001999	Abnormal facial shape
fam245	encephalopathy	R856Q	missense	missense	Helical Repeat II	DII	S4	31497877	HP:0025278	Cold-induced sweating
fam245	encephalopathy	R856Q	missense	missense	Helical Repeat II	DII	S4	31497877	HP:0010851	EEG with burst suppression
fam245	encephalopathy	R856Q	missense	missense	Helical Repeat II	DII	S4	31497877	HP:0200134	Epileptic encephalopathy
fam245	encephalopathy	R856Q	missense	missense	Helical Repeat II	DII	S4	31497877	HP:0001945	Fever
fam245	encephalopathy	R856Q	missense	missense	Helical Repeat II	DII	S4	31497877	HP:0002069	Generalized tonic-clonic seizures
fam245	encephalopathy	R856Q	missense	missense	Helical Repeat II	DII	S4	31497877	HP:0002828	Multiple joint contractures
fam245	encephalopathy	R856Q	missense	missense	Helical Repeat II	DII	S4	31497877	HP:0001252	Muscular hypotonia
fam245	encephalopathy	R856Q	missense	missense	Helical Repeat II	DII	S4	31497877	HP:0040288	Nasogastric tube feeding
fam245	encephalopathy	R856Q	missense	missense	Helical Repeat II	DII	S4	31497877	HP:0002133	Status epilepticus
fam245	encephalopathy	R856Q	missense	missense	Helical Repeat II	DII	S4	31497877	HP:0001762	Talipes equinovarus
fam246	encephalopathy	Del(exons_18-27)	deletion	PTV	NA	NA	NA	31273778	HP:0000717	Autism
fam246	encephalopathy	Del(exons_18-27)	deletion	PTV	NA	NA	NA	31273778	HP:0002376	Developmental regression
fam246	encephalopathy	Del(exons_18-27)	deletion	PTV	NA	NA	NA	31273778	HP:0002266	Focal clonic seizures
fam246	encephalopathy	Del(exons_18-27)	deletion	PTV	NA	NA	NA	31273778	HP:0007359	Focal-onset seizure
fam246	encephalopathy	Del(exons_18-27)	deletion	PTV	NA	NA	NA	31273778	HP:0002069	Generalized tonic-clonic seizures
fam246	encephalopathy	Del(exons_18-27)	deletion	PTV	NA	NA	NA	31273778	HP:0002342	Intellectual disability, moderate
fam246	encephalopathy	Del(exons_18-27)	deletion	PTV	NA	NA	NA	31273778	HP:0031375	Refractory
fam246	encephalopathy	Del(exons_18-27)	deletion	PTV	NA	NA	NA	31273778	HP:0001250	Seizures
fam247	epilepsy	V1607A	missense	missense	Helical Repeat IV	DIV	S3	PMC6408085	HP:0001251	Ataxia
fam247	epilepsy	V1607A	missense	missense	Helical Repeat IV	DIV	S3	PMC6408085	HP:0000992	Cutaneous photosensitivity
fam247	epilepsy	V1607A	missense	missense	Helical Repeat IV	DIV	S3	PMC6408085	HP:0002353	EEG abnormality
fam247	epilepsy	V1607A	missense	missense	Helical Repeat IV	DIV	S3	PMC6408085	HP:0011199	EEG with generalized sharp slow waves
fam247	epilepsy	V1607A	missense	missense	Helical Repeat IV	DIV	S3	PMC6408085	HP:0002123	Generalized myoclonic seizures
fam247	epilepsy	V1607A	missense	missense	Helical Repeat IV	DIV	S3	PMC6408085	HP:0002354	Memory impairment
fam247	epilepsy	V1607A	missense	missense	Helical Repeat IV	DIV	S3	PMC6408085	NP:0012443	No Abnormality of brain morphology
fam247	epilepsy	V1607A	missense	missense	Helical Repeat IV	DIV	S3	PMC6408085	NP:0000717	No Autism
fam247	epilepsy	V1607A	missense	missense	Helical Repeat IV	DIV	S3	PMC6408085	HP:0003621	Juvenile onset
fam248	epilepsy	S1584C	missense	missense	Cytoplasmic	DIV	S2-S3	PMC6314000	HP:0011294	EEG with frontal sharp waves
fam248	epilepsy	S1584C	missense	missense	Cytoplasmic	DIV	S2-S3	PMC6314000	HP:0011199	EEG with generalized sharp slow waves
fam248	epilepsy	S1584C	missense	missense	Cytoplasmic	DIV	S2-S3	PMC6314000	HP:0011295	EEG with parietal sharp waves
fam248	epilepsy	S1584C	missense	missense	Cytoplasmic	DIV	S2-S3	PMC6314000	HP:0010850	EEG with spike-wave complexes
fam248	epilepsy	S1584C	missense	missense	Cytoplasmic	DIV	S2-S3	PMC6314000	NP:0012443	No Abnormality of brain morphology
fam248	epilepsy	S1584C	missense	missense	Cytoplasmic	DIV	S2-S3	PMC6314000	HP:0003623	Neonatal onset
fam248	epilepsy	S1584C	missense	missense	Cytoplasmic	DIV	S2-S3	PMC6314000	HP:0001250	Seizures
fam249	epilepsy	I1640F	missense	missense	Helical Repeat IV	DIV	S4	PMC6314000	HP:0012443	Abnormality of brain morphology
fam249	epilepsy	I1640F	missense	missense	Helical Repeat IV	DIV	S4	PMC6314000	HP:0002188	Delayed CNS myelination
fam249	epilepsy	I1640F	missense	missense	Helical Repeat IV	DIV	S4	PMC6314000	HP:0011199	EEG with generalized sharp slow waves
fam249	epilepsy	I1640F	missense	missense	Helical Repeat IV	DIV	S4	PMC6314000	HP:0001250	Seizures
fam249	epilepsy	I1640F	missense	missense	Helical Repeat IV	DIV	S4	PMC6314000	HP:0003623	Neonatal onset
fam25	encephalopathy	S1536R	missense	missense	Helical Repeat IV	DIV	S1	28379373	HP:0011210	EEG with occipital slowing
fam25	encephalopathy	S1536R	missense	missense	Helical Repeat IV	DIV	S1	28379373	HP:0011154	Focal autonomic seizure
fam25	encephalopathy	S1536R	missense	missense	Helical Repeat IV	DIV	S1	28379373	HP:0002069	Generalized tonic-clonic seizures
fam25	encephalopathy	S1536R	missense	missense	Helical Repeat IV	DIV	S1	28379373	HP:0002342	Intellectual disability, moderate
fam25	encephalopathy	S1536R	missense	missense	Helical Repeat IV	DIV	S1	28379373	HP:0010841	Multifocal epileptiform discharges
fam25	encephalopathy	S1536R	missense	missense	Helical Repeat IV	DIV	S1	28379373	HP:0001252	Muscular hypotonia
fam25	encephalopathy	S1536R	missense	missense	Helical Repeat IV	DIV	S1	28379373	NP:0012443	No Abnormality of brain morphology
fam25	encephalopathy	S1536R	missense	missense	Helical Repeat IV	DIV	S1	28379373	NP:0000717	No Autism
fam25	encephalopathy	S1536R	missense	missense	Helical Repeat IV	DIV	S1	28379373	HP:0031375	Refractory
fam25	encephalopathy	S1536R	missense	missense	Helical Repeat IV	DIV	S1	28379373	HP:0002133	Status epilepticus
fam25	encephalopathy	S1536R	missense	missense	Helical Repeat IV	DIV	S1	28379373	HP:0003623	Neonatal onset
fam250	encephalopathy	V261M	missense	missense	Helical Repeat I	DI	S5	PMC6314000	HP:0011199	EEG with generalized sharp slow waves
fam250	encephalopathy	V261M	missense	missense	Helical Repeat I	DI	S5	PMC6314000	HP:0012000	EEG with generalized spikes
fam250	encephalopathy	V261M	missense	missense	Helical Repeat I	DI	S5	PMC6314000	HP:0200134	Epileptic encephalopathy
fam250	encephalopathy	V261M	missense	missense	Helical Repeat I	DI	S5	PMC6314000	HP:0002069	Generalized tonic-clonic seizures
fam250	encephalopathy	V261M	missense	missense	Helical Repeat I	DI	S5	PMC6314000	HP:0010864	Intellectual disability, severe
fam250	encephalopathy	V261M	missense	missense	Helical Repeat I	DI	S5	PMC6314000	HP:0010841	Multifocal epileptiform discharges
fam250	encephalopathy	V261M	missense	missense	Helical Repeat I	DI	S5	PMC6314000	NP:0012443	No Abnormality of brain morphology
fam250	encephalopathy	V261M	missense	missense	Helical Repeat I	DI	S5	PMC6314000	HP:0003623	Neonatal onset
fam251	encephalopathy	D997Y	missense	missense	Cytoplasmic	DII-DIII	Cytoplasmic	PMC6314000	HP:0010851	EEG with burst suppression
fam251	encephalopathy	D997Y	missense	missense	Cytoplasmic	DII-DIII	Cytoplasmic	PMC6314000	HP:0002069	Generalized tonic-clonic seizures
fam251	encephalopathy	D997Y	missense	missense	Cytoplasmic	DII-DIII	Cytoplasmic	PMC6314000	HP:0010864	Intellectual disability, severe
fam251	encephalopathy	D997Y	missense	missense	Cytoplasmic	DII-DIII	Cytoplasmic	PMC6314000	NP:0012443	No Abnormality of brain morphology
fam251	encephalopathy	D997Y	missense	missense	Cytoplasmic	DII-DIII	Cytoplasmic	PMC6314000	HP:0003623	Neonatal onset
fam251	encephalopathy	D997Y	missense	missense	Cytoplasmic	DII-DIII	Cytoplasmic	PMC6314000	HP:0001250	Seizures
fam252	benign	R1629H	missense	missense	Helical Repeat IV	DIV	S4	PMC6314000	HP:0012443	Abnormality of brain morphology
fam252	benign	R1629H	missense	missense	Helical Repeat IV	DIV	S4	PMC6314000	HP:0011199	EEG with generalized sharp slow waves
fam252	benign	R1629H	missense	missense	Helical Repeat IV	DIV	S4	PMC6314000	HP:0010818	Generalized tonic seizures
fam252	benign	R1629H	missense	missense	Helical Repeat IV	DIV	S4	PMC6314000	HP:0002069	Generalized tonic-clonic seizures
fam252	benign	R1629H	missense	missense	Helical Repeat IV	DIV	S4	PMC6314000	NP:0000717	No Autism
fam252	benign	R1629H	missense	missense	Helical Repeat IV	DIV	S4	PMC6314000	NP:0001249	No Intellectual disability
fam252	benign	R1629H	missense	missense	Helical Repeat IV	DIV	S4	PMC6314000	NP:0012759	No Neurodevelopmental abnormality
fam252	benign	R1629H	missense	missense	Helical Repeat IV	DIV	S4	PMC6314000	HP:0001250	Seizures
fam252	benign	R1629H	missense	missense	Helical Repeat IV	DIV	S4	PMC6314000	HP:0003623	Neonatal onset
fam253	epilepsy	R36G	missense	missense	Cytoplasmic	N-terminus	Cytoplasmic	PMC6314000	HP:0011199	EEG with generalized sharp slow waves
fam253	epilepsy	R36G	missense	missense	Cytoplasmic	N-terminus	Cytoplasmic	PMC6314000	HP:0010841	Multifocal epileptiform discharges
fam253	epilepsy	R36G	missense	missense	Cytoplasmic	N-terminus	Cytoplasmic	PMC6314000	NP:0012443	No Abnormality of brain morphology
fam253	epilepsy	R36G	missense	missense	Cytoplasmic	N-terminus	Cytoplasmic	PMC6314000	HP:0001250	Seizures
fam253	epilepsy	R36G	missense	missense	Cytoplasmic	N-terminus	Cytoplasmic	PMC6314000	HP:0003623	Neonatal onset
fam254	epilepsy	I890M	missense	missense	Helical Repeat II	DII	S5	PMC6314000	HP:0007359	Focal-onset seizure
fam254	epilepsy	I890M	missense	missense	Helical Repeat II	DII	S5	PMC6314000	HP:0010841	Multifocal epileptiform discharges
fam254	epilepsy	I890M	missense	missense	Helical Repeat II	DII	S5	PMC6314000	NP:0012443	No Abnormality of brain morphology
fam254	epilepsy	I890M	missense	missense	Helical Repeat II	DII	S5	PMC6314000	HP:0003623	Neonatal onset
fam255	encephalopathy	R853Q	missense	missense	Helical Repeat II	DII	S4	PMC6314000	HP:0012443	Abnormality of brain morphology
fam255	encephalopathy	R853Q	missense	missense	Helical Repeat II	DII	S4	PMC6314000	HP:0011199	EEG with generalized sharp slow waves
fam255	encephalopathy	R853Q	missense	missense	Helical Repeat II	DII	S4	PMC6314000	HP:0025097	Eyelid myoclonus
fam255	encephalopathy	R853Q	missense	missense	Helical Repeat II	DII	S4	PMC6314000	HP:0002069	Generalized tonic-clonic seizures
fam255	encephalopathy	R853Q	missense	missense	Helical Repeat II	DII	S4	PMC6314000	HP:0002079	Hypoplasia of the corpus callosum
fam255	encephalopathy	R853Q	missense	missense	Helical Repeat II	DII	S4	PMC6314000	HP:0012469	Infantile spasms
fam255	encephalopathy	R853Q	missense	missense	Helical Repeat II	DII	S4	PMC6314000	HP:0010864	Intellectual disability, severe
fam255	encephalopathy	R853Q	missense	missense	Helical Repeat II	DII	S4	PMC6314000	HP:0010841	Multifocal epileptiform discharges
fam255	encephalopathy	R853Q	missense	missense	Helical Repeat II	DII	S4	PMC6314000	NP:0000717	No Autism
fam255	encephalopathy	R853Q	missense	missense	Helical Repeat II	DII	S4	PMC6314000	HP:0003593	Infantile onset
fam256	encephalopathy	R1629H	missense	missense	Helical Repeat IV	DIV	S4	PMC6314000	HP:0011199	EEG with generalized sharp slow waves
fam256	encephalopathy	R1629H	missense	missense	Helical Repeat IV	DIV	S4	PMC6314000	HP:0200134	Epileptic encephalopathy
fam256	encephalopathy	R1629H	missense	missense	Helical Repeat IV	DIV	S4	PMC6314000	HP:0007359	Focal-onset seizure
fam256	encephalopathy	R1629H	missense	missense	Helical Repeat IV	DIV	S4	PMC6314000	HP:0002079	Hypoplasia of the corpus callosum
fam256	encephalopathy	R1629H	missense	missense	Helical Repeat IV	DIV	S4	PMC6314000	HP:0012469	Infantile spasms
fam256	encephalopathy	R1629H	missense	missense	Helical Repeat IV	DIV	S4	PMC6314000	HP:0010864	Intellectual disability, severe
fam256	encephalopathy	R1629H	missense	missense	Helical Repeat IV	DIV	S4	PMC6314000	HP:0010841	Multifocal epileptiform discharges
fam256	encephalopathy	R1629H	missense	missense	Helical Repeat IV	DIV	S4	PMC6314000	NP:0000717	No Autism
fam256	encephalopathy	R1629H	missense	missense	Helical Repeat IV	DIV	S4	PMC6314000	HP:0003623	Neonatal onset
fam257	benign	E1321K	missense	missense	Cytoplasmic	DIII	S4-S5	PMC6314000	HP:0011199	EEG with generalized sharp slow waves
fam257	benign	E1321K	missense	missense	Cytoplasmic	DIII	S4-S5	PMC6314000	HP:0025097	Eyelid myoclonus
fam257	benign	E1321K	missense	missense	Cytoplasmic	DIII	S4-S5	PMC6314000	HP:0002069	Generalized tonic-clonic seizures
fam257	benign	E1321K	missense	missense	Cytoplasmic	DIII	S4-S5	PMC6314000	HP:0002079	Hypoplasia of the corpus callosum
fam257	benign	E1321K	missense	missense	Cytoplasmic	DIII	S4-S5	PMC6314000	HP:0010841	Multifocal epileptiform discharges
fam257	benign	E1321K	missense	missense	Cytoplasmic	DIII	S4-S5	PMC6314000	NP:0000717	No Autism
fam257	benign	E1321K	missense	missense	Cytoplasmic	DIII	S4-S5	PMC6314000	NP:0001249	No Intellectual disability
fam257	benign	E1321K	missense	missense	Cytoplasmic	DIII	S4-S5	PMC6314000	NP:0012759	No Neurodevelopmental abnormality
fam257	benign	E1321K	missense	missense	Cytoplasmic	DIII	S4-S5	PMC6314000	HP:0001250	Seizures
fam257	benign	E1321K	missense	missense	Cytoplasmic	DIII	S4-S5	PMC6314000	HP:0003623	Neonatal onset
fam258	encephalopathy	M1872I	missense	missense	Cytoplasmic	C-terminus	Cytoplasmic	PMC6314000	HP:0200134	Epileptic encephalopathy
fam258	encephalopathy	M1872I	missense	missense	Cytoplasmic	C-terminus	Cytoplasmic	PMC6314000	HP:0010818	Generalized tonic seizures
fam258	encephalopathy	M1872I	missense	missense	Cytoplasmic	C-terminus	Cytoplasmic	PMC6314000	HP:0001263	Global developmental delay
fam258	encephalopathy	M1872I	missense	missense	Cytoplasmic	C-terminus	Cytoplasmic	PMC6314000	NP:0012443	No Abnormality of brain morphology
fam258	encephalopathy	M1872I	missense	missense	Cytoplasmic	C-terminus	Cytoplasmic	PMC6314000	NP:0000717	No Autism
fam258	encephalopathy	M1872I	missense	missense	Cytoplasmic	C-terminus	Cytoplasmic	PMC6314000	NP:0002353	No EEG abnormality
fam258	encephalopathy	M1872I	missense	missense	Cytoplasmic	C-terminus	Cytoplasmic	PMC6314000	HP:0003593	Infantile onset
fam259	benign	P70L	missense	missense	Cytoplasmic	N-terminus	Cytoplasmic	PMC6314000	HP:0010819	Atonic seizures
fam259	benign	P70L	missense	missense	Cytoplasmic	N-terminus	Cytoplasmic	PMC6314000	HP:0002353	EEG abnormality
fam259	benign	P70L	missense	missense	Cytoplasmic	N-terminus	Cytoplasmic	PMC6314000	NP:0000717	No Autism
fam259	benign	P70L	missense	missense	Cytoplasmic	N-terminus	Cytoplasmic	PMC6314000	NP:0001249	No Intellectual disability
fam259	benign	P70L	missense	missense	Cytoplasmic	N-terminus	Cytoplasmic	PMC6314000	NP:0012759	No Neurodevelopmental abnormality
fam259	benign	P70L	missense	missense	Cytoplasmic	N-terminus	Cytoplasmic	PMC6314000	HP:0001250	Seizures
fam259	benign	P70L	missense	missense	Cytoplasmic	N-terminus	Cytoplasmic	PMC6314000	HP:0003593	Infantile onset
fam26	encephalopathy	F1597L	missense	missense	Helical Repeat IV	DIV	S3	28379373	HP:0012332	Abnormal autonomic nervous system physiology
fam26	encephalopathy	F1597L	missense	missense	Helical Repeat IV	DIV	S3	28379373	HP:0012444	Brain atrophy
fam26	encephalopathy	F1597L	missense	missense	Helical Repeat IV	DIV	S3	28379373	HP:0002514	Cerebral calcification
fam26	encephalopathy	F1597L	missense	missense	Helical Repeat IV	DIV	S3	28379373	HP:0001332	Dystonia
fam26	encephalopathy	F1597L	missense	missense	Helical Repeat IV	DIV	S3	28379373	HP:0011203	EEG with abnormally slow frequencies
fam26	encephalopathy	F1597L	missense	missense	Helical Repeat IV	DIV	S3	28379373	HP:0010851	EEG with burst suppression
fam26	encephalopathy	F1597L	missense	missense	Helical Repeat IV	DIV	S3	28379373	HP:0012018	EEG with temporal focal spikes
fam26	encephalopathy	F1597L	missense	missense	Helical Repeat IV	DIV	S3	28379373	HP:0200134	Epileptic encephalopathy
fam26	encephalopathy	F1597L	missense	missense	Helical Repeat IV	DIV	S3	28379373	HP:0011167	Focal tonic seizures
fam26	encephalopathy	F1597L	missense	missense	Helical Repeat IV	DIV	S3	28379373	HP:0007359	Focal-onset seizure
fam26	encephalopathy	F1597L	missense	missense	Helical Repeat IV	DIV	S3	28379373	HP:0012469	Infantile spasms
fam26	encephalopathy	F1597L	missense	missense	Helical Repeat IV	DIV	S3	28379373	HP:0010864	Intellectual disability, severe
fam26	encephalopathy	F1597L	missense	missense	Helical Repeat IV	DIV	S3	28379373	HP:0000737	Irritability
fam26	encephalopathy	F1597L	missense	missense	Helical Repeat IV	DIV	S3	28379373	NP:0000717	No Autism
fam26	encephalopathy	F1597L	missense	missense	Helical Repeat IV	DIV	S3	28379373	HP:0031375	Refractory
fam26	encephalopathy	F1597L	missense	missense	Helical Repeat IV	DIV	S3	28379373	HP:0003623	Neonatal onset
fam260	encephalopathy	C1175Y	missense	missense	Cytoplasmic	DII-DIII	Cytoplasmic	PMC6314000	HP:0010819	Atonic seizures
fam260	encephalopathy	C1175Y	missense	missense	Cytoplasmic	DII-DIII	Cytoplasmic	PMC6314000	HP:0011199	EEG with generalized sharp slow waves
fam260	encephalopathy	C1175Y	missense	missense	Cytoplasmic	DII-DIII	Cytoplasmic	PMC6314000	HP:0010818	Generalized tonic seizures
fam260	encephalopathy	C1175Y	missense	missense	Cytoplasmic	DII-DIII	Cytoplasmic	PMC6314000	HP:0010864	Intellectual disability, severe
fam260	encephalopathy	C1175Y	missense	missense	Cytoplasmic	DII-DIII	Cytoplasmic	PMC6314000	HP:0010841	Multifocal epileptiform discharges
fam260	encephalopathy	C1175Y	missense	missense	Cytoplasmic	DII-DIII	Cytoplasmic	PMC6314000	NP:0012443	No Abnormality of brain morphology
fam260	encephalopathy	C1175Y	missense	missense	Cytoplasmic	DII-DIII	Cytoplasmic	PMC6314000	NP:0000717	No Autism
fam260	encephalopathy	C1175Y	missense	missense	Cytoplasmic	DII-DIII	Cytoplasmic	PMC6314000	HP:0001250	Seizures
fam260	encephalopathy	C1175Y	missense	missense	Cytoplasmic	DII-DIII	Cytoplasmic	PMC6314000	HP:0011463	Childhood onset
fam261	encephalopathy	c.3521-2A>G	splice	PTV	NA	NA	NA	PMC6314000	HP:0011198	EEG with generalized epileptiform discharges
fam261	encephalopathy	c.3521-2A>G	splice	PTV	NA	NA	NA	PMC6314000	HP:0200134	Epileptic encephalopathy
fam261	encephalopathy	c.3521-2A>G	splice	PTV	NA	NA	NA	PMC6314000	HP:0002069	Generalized tonic-clonic seizures
fam261	encephalopathy	c.3521-2A>G	splice	PTV	NA	NA	NA	PMC6314000	HP:0001263	Global developmental delay
fam261	encephalopathy	c.3521-2A>G	splice	PTV	NA	NA	NA	PMC6314000	NP:0012443	No Abnormality of brain morphology
fam261	encephalopathy	c.3521-2A>G	splice	PTV	NA	NA	NA	PMC6314000	NP:0000717	No Autism
fam261	encephalopathy	c.3521-2A>G	splice	PTV	NA	NA	NA	PMC6314000	HP:0011463	Childhood onset
fam262	encephalopathy	F1682S	missense	missense	Extracellular	DIV	S5-S6	PMC6314000	HP:0001263	Global developmental delay
fam262	encephalopathy	F1682S	missense	missense	Extracellular	DIV	S5-S6	PMC6314000	HP:0001250	Seizures
fam262	encephalopathy	F1682S	missense	missense	Extracellular	DIV	S5-S6	PMC6314000	HP:0003621	Juvenile onset
fam263	ASD	R853Q	missense	missense	Helical Repeat II	DII	S4	PMC6314000	HP:0000717	Autism
fam263	ASD	R853Q	missense	missense	Helical Repeat II	DII	S4	PMC6314000	HP:0001250	Seizures
fam264	ASD	E1321K	missense	missense	Cytoplasmic	DIII	S4-S5	PMC6314000	HP:0000717	Autism
fam264	ASD	E1321K	missense	missense	Cytoplasmic	DIII	S4-S5	PMC6314000	HP:0001250	Seizures
fam265	encephalopathy	S1656P	missense	missense	Cytoplasmic	DIV	S4-S5	30741786	HP:0007270	Atypical absence seizure
fam265	encephalopathy	S1656P	missense	missense	Cytoplasmic	DIV	S4-S5	30741786	HP:0008765	Auditory hallucinations
fam265	encephalopathy	S1656P	missense	missense	Cytoplasmic	DIV	S4-S5	30741786	HP:0000729	Autistic behavior
fam265	encephalopathy	S1656P	missense	missense	Cytoplasmic	DIV	S4-S5	30741786	HP:0100543	Cognitive impairment
fam265	encephalopathy	S1656P	missense	missense	Cytoplasmic	DIV	S4-S5	30741786	HP:0001260	Dysarthria
fam265	encephalopathy	S1656P	missense	missense	Cytoplasmic	DIV	S4-S5	30741786	HP:0002315	Headache
fam265	encephalopathy	S1656P	missense	missense	Cytoplasmic	DIV	S4-S5	30741786	HP:0001268	Mental deterioration
fam265	encephalopathy	S1656P	missense	missense	Cytoplasmic	DIV	S4-S5	30741786	HP:0002167	Neurological speech impairment
fam265	encephalopathy	S1656P	missense	missense	Cytoplasmic	DIV	S4-S5	30741786	NP:0001249	No Intellectual disability
fam265	encephalopathy	S1656P	missense	missense	Cytoplasmic	DIV	S4-S5	30741786	HP:0000725	Psychotic episodes
fam265	encephalopathy	S1656P	missense	missense	Cytoplasmic	DIV	S4-S5	30741786	HP:0000508	Ptosis
fam265	encephalopathy	S1656P	missense	missense	Cytoplasmic	DIV	S4-S5	30741786	HP:0000733	Stereotypy
fam265	encephalopathy	S1656P	missense	missense	Cytoplasmic	DIV	S4-S5	30741786	HP:0003593	Infantile onset
fam266	ASD	P569A	missense	missense	Cytoplasmic	DI-DII	Cytoplasmic	31105003	HP:0001344	Absent speech
fam266	ASD	P569A	missense	missense	Cytoplasmic	DI-DII	Cytoplasmic	31105003	HP:0000729	Autistic behavior
fam266	ASD	P569A	missense	missense	Cytoplasmic	DI-DII	Cytoplasmic	31105003	HP:0001263	Global developmental delay
fam266	ASD	P569A	missense	missense	Cytoplasmic	DI-DII	Cytoplasmic	31105003	HP:0002540	Inability to walk
fam266	ASD	P569A	missense	missense	Cytoplasmic	DI-DII	Cytoplasmic	31105003	HP:0002187	Intellectual disability, profound
fam266	ASD	P569A	missense	missense	Cytoplasmic	DI-DII	Cytoplasmic	31105003	NP:0005957	No Breathing dysregulation
fam266	ASD	P569A	missense	missense	Cytoplasmic	DI-DII	Cytoplasmic	31105003	HP:0005484	Postnatal microcephaly
fam267	encephalopathy	R853Q	missense	missense	Helical Repeat II	DII	S4	31105003	HP:0001344	Absent speech
fam267	encephalopathy	R853Q	missense	missense	Helical Repeat II	DII	S4	31105003	HP:0000717	Autism
fam267	encephalopathy	R853Q	missense	missense	Helical Repeat II	DII	S4	31105003	HP:0001263	Global developmental delay
fam267	encephalopathy	R853Q	missense	missense	Helical Repeat II	DII	S4	31105003	HP:0002540	Inability to walk
fam267	encephalopathy	R853Q	missense	missense	Helical Repeat II	DII	S4	31105003	HP:0002187	Intellectual disability, profound
fam267	encephalopathy	R853Q	missense	missense	Helical Repeat II	DII	S4	31105003	HP:0002333	Motor deterioration
fam267	encephalopathy	R853Q	missense	missense	Helical Repeat II	DII	S4	31105003	NP:0012443	No Abnormality of brain morphology
fam267	encephalopathy	R853Q	missense	missense	Helical Repeat II	DII	S4	31105003	NP:0005957	No Breathing dysregulation
fam267	encephalopathy	R853Q	missense	missense	Helical Repeat II	DII	S4	31105003	HP:0001250	Seizures
fam267	encephalopathy	R853Q	missense	missense	Helical Repeat II	DII	S4	31105003	NP:0000508	No Ptosis
fam267	encephalopathy	R853Q	missense	missense	Helical Repeat II	DII	S4	31105003	HP:0003593	Infantile onset
fam269	ASD	W1348*	nonsense	PTV	NA	NA	NA	31105003	HP:0000729	Autistic behavior
fam269	ASD	W1348*	nonsense	PTV	NA	NA	NA	31105003	HP:0000750	Delayed speech and language development
fam269	ASD	W1348*	nonsense	PTV	NA	NA	NA	31105003	HP:0001288	Gait disturbance
fam269	ASD	W1348*	nonsense	PTV	NA	NA	NA	31105003	HP:0001263	Global developmental delay
fam269	ASD	W1348*	nonsense	PTV	NA	NA	NA	31105003	HP:0002187	Intellectual disability, profound
fam269	ASD	W1348*	nonsense	PTV	NA	NA	NA	31105003	NP:0012443	No Abnormality of brain morphology
fam269	ASD	W1348*	nonsense	PTV	NA	NA	NA	31105003	NP:0005957	No Breathing dysregulation
fam27	encephalopathy	V424L	missense	missense	Cytoplasmic	DI-DII	Cytoplasmic	28379373	HP:0003429	CNS hypomyelination
fam27	encephalopathy	V424L	missense	missense	Cytoplasmic	DI-DII	Cytoplasmic	28379373	HP:0011203	EEG with abnormally slow frequencies
fam27	encephalopathy	V424L	missense	missense	Cytoplasmic	DI-DII	Cytoplasmic	28379373	HP:0010851	EEG with burst suppression
fam27	encephalopathy	V424L	missense	missense	Cytoplasmic	DI-DII	Cytoplasmic	28379373	HP:0007359	Focal-onset seizure
fam27	encephalopathy	V424L	missense	missense	Cytoplasmic	DI-DII	Cytoplasmic	28379373	HP:0002069	Generalized tonic-clonic seizures
fam27	encephalopathy	V424L	missense	missense	Cytoplasmic	DI-DII	Cytoplasmic	28379373	HP:0010864	Intellectual disability, severe
fam27	encephalopathy	V424L	missense	missense	Cytoplasmic	DI-DII	Cytoplasmic	28379373	HP:0010841	Multifocal epileptiform discharges
fam27	encephalopathy	V424L	missense	missense	Cytoplasmic	DI-DII	Cytoplasmic	28379373	HP:0001252	Muscular hypotonia
fam27	encephalopathy	V424L	missense	missense	Cytoplasmic	DI-DII	Cytoplasmic	28379373	NP:0000717	No Autism
fam27	encephalopathy	V424L	missense	missense	Cytoplasmic	DI-DII	Cytoplasmic	28379373	HP:0000817	Poor eye contact
fam27	encephalopathy	V424L	missense	missense	Cytoplasmic	DI-DII	Cytoplasmic	28379373	HP:0003623	Neonatal onset
fam270	ASD	A1773T	missense	missense	Helical Repeat IV	DIV	S6	31105003	HP:0001344	Absent speech
fam270	ASD	A1773T	missense	missense	Helical Repeat IV	DIV	S6	31105003	HP:0000729	Autistic behavior
fam270	ASD	A1773T	missense	missense	Helical Repeat IV	DIV	S6	31105003	HP:0005957	Breathing dysregulation
fam270	ASD	A1773T	missense	missense	Helical Repeat IV	DIV	S6	31105003	HP:0001288	Gait disturbance
fam270	ASD	A1773T	missense	missense	Helical Repeat IV	DIV	S6	31105003	HP:0001263	Global developmental delay
fam270	ASD	A1773T	missense	missense	Helical Repeat IV	DIV	S6	31105003	HP:0002187	Intellectual disability, profound
fam270	ASD	A1773T	missense	missense	Helical Repeat IV	DIV	S6	31105003	HP:0001252	Muscular hypotonia
fam270	ASD	A1773T	missense	missense	Helical Repeat IV	DIV	S6	31105003	NP:0012443	No Abnormality of brain morphology
fam270	ASD	A1773T	missense	missense	Helical Repeat IV	DIV	S6	31105003	HP:0005484	Postnatal microcephaly
fam271	ASD	F1861L*40	frameshift	PTV	NA	NA	NA	31105003	HP:0000729	Autistic behavior
fam271	ASD	F1861L*40	frameshift	PTV	NA	NA	NA	31105003	HP:0000750	Delayed speech and language development
fam271	ASD	F1861L*40	frameshift	PTV	NA	NA	NA	31105003	HP:0001288	Gait disturbance
fam271	ASD	F1861L*40	frameshift	PTV	NA	NA	NA	31105003	HP:0001263	Global developmental delay
fam271	ASD	F1861L*40	frameshift	PTV	NA	NA	NA	31105003	HP:0002187	Intellectual disability, profound
fam271	ASD	F1861L*40	frameshift	PTV	NA	NA	NA	31105003	HP:0005484	Postnatal microcephaly
fam272	encephalopathy	M1770L	missense	missense	Pore-forming	DIV	S6	31204721	HP:0012443	Abnormality of brain morphology
fam272	encephalopathy	M1770L	missense	missense	Pore-forming	DIV	S6	31204721	HP:0012430	Cerebral white matter hypoplasia
fam272	encephalopathy	M1770L	missense	missense	Pore-forming	DIV	S6	31204721	HP:0000961	Cyanosis
fam272	encephalopathy	M1770L	missense	missense	Pore-forming	DIV	S6	31204721	HP:0010851	EEG with burst suppression
fam272	encephalopathy	M1770L	missense	missense	Pore-forming	DIV	S6	31204721	HP:0011167	Focal tonic seizures
fam272	encephalopathy	M1770L	missense	missense	Pore-forming	DIV	S6	31204721	HP:0007359	Focal-onset seizure
fam272	encephalopathy	M1770L	missense	missense	Pore-forming	DIV	S6	31204721	HP:0012469	Infantile spasms
fam272	encephalopathy	M1770L	missense	missense	Pore-forming	DIV	S6	31204721	HP:0001520	Large for gestational age
fam272	encephalopathy	M1770L	missense	missense	Pore-forming	DIV	S6	31204721	HP:0002509	Limb hypertonia
fam272	encephalopathy	M1770L	missense	missense	Pore-forming	DIV	S6	31204721	HP:0003121	Limb joint contracture
fam272	encephalopathy	M1770L	missense	missense	Pore-forming	DIV	S6	31204721	HP:0000252	Microcephaly
fam272	encephalopathy	M1770L	missense	missense	Pore-forming	DIV	S6	31204721	HP:0008936	Muscular hypotonia of the trunk
fam272	encephalopathy	M1770L	missense	missense	Pore-forming	DIV	S6	31204721	HP:0002126	Polymicrogyria
fam272	encephalopathy	M1770L	missense	missense	Pore-forming	DIV	S6	31204721	HP:0001250	Seizures
fam272	encephalopathy	M1770L	missense	missense	Pore-forming	DIV	S6	31204721	HP:0003623	Neonatal onset
fam273	encephalopathy	S488*	nonsense	PTV	NA	NA	NA	31171384	HP:0200134	Epileptic encephalopathy
fam273	encephalopathy	S488*	nonsense	PTV	NA	NA	NA	31171384	HP:0001263	Global developmental delay
fam273	encephalopathy	S488*	nonsense	PTV	NA	NA	NA	31171384	NP:0000717	No Autism
fam273	encephalopathy	S488*	nonsense	PTV	NA	NA	NA	31171384	NP:0000252	No Microcephaly
fam273	encephalopathy	S488*	nonsense	PTV	NA	NA	NA	31171384	HP:0001250	Seizures
fam274	encephalopathy	A263V	missense	missense	Helical Repeat I	DI	S5	PMC5796786	HP:0011398	Central hypotonia
fam274	encephalopathy	A263V	missense	missense	Helical Repeat I	DI	S5	PMC5796786	HP:0002190	Choroid plexus cyst
fam274	encephalopathy	A263V	missense	missense	Helical Repeat I	DI	S5	PMC5796786	HP:0000750	Delayed speech and language development
fam274	encephalopathy	A263V	missense	missense	Helical Repeat I	DI	S5	PMC5796786	HP:0002353	EEG abnormality
fam274	encephalopathy	A263V	missense	missense	Helical Repeat I	DI	S5	PMC5796786	HP:0010851	EEG with burst suppression
fam274	encephalopathy	A263V	missense	missense	Helical Repeat I	DI	S5	PMC5796786	HP:0000565	Esotropia
fam274	encephalopathy	A263V	missense	missense	Helical Repeat I	DI	S5	PMC5796786	HP:0001263	Global developmental delay
fam274	encephalopathy	A263V	missense	missense	Helical Repeat I	DI	S5	PMC5796786	HP:0001254	Lethargy
fam274	encephalopathy	A263V	missense	missense	Helical Repeat I	DI	S5	PMC5796786	HP:0010841	Multifocal epileptiform discharges
fam274	encephalopathy	A263V	missense	missense	Helical Repeat I	DI	S5	PMC5796786	HP:0001250	Seizures
fam274	encephalopathy	A263V	missense	missense	Helical Repeat I	DI	S5	PMC5796786	HP:0003623	Neonatal onset
fam275	epilepsy	M1545I	missense	missense	Helical Repeat IV	DIV	S1	PMC5796786	HP:0002104	Apnea
fam275	epilepsy	M1545I	missense	missense	Helical Repeat IV	DIV	S1	PMC5796786	HP:0001290	Generalized hypotonia
fam275	epilepsy	M1545I	missense	missense	Helical Repeat IV	DIV	S1	PMC5796786	HP:0010841	Multifocal epileptiform discharges
fam275	epilepsy	M1545I	missense	missense	Helical Repeat IV	DIV	S1	PMC5796786	NP:0012443	No Abnormality of brain morphology
fam275	epilepsy	M1545I	missense	missense	Helical Repeat IV	DIV	S1	PMC5796786	HP:0001655	Patent foramen ovale
fam275	epilepsy	M1545I	missense	missense	Helical Repeat IV	DIV	S1	PMC5796786	HP:0001250	Seizures
fam275	epilepsy	M1545I	missense	missense	Helical Repeat IV	DIV	S1	PMC5796786	HP:0003623	Neonatal onset
fam276	encephalopathy	A202V	missense	missense	Helical Repeat I	DI	S3	30381472	HP:0012433	Abnormal social behavior
fam276	encephalopathy	A202V	missense	missense	Helical Repeat I	DI	S3	30381472	HP:0001260	Dysarthria
fam276	encephalopathy	A202V	missense	missense	Helical Repeat I	DI	S3	30381472	HP:0012015	EEG with frontal focal spikes
fam276	encephalopathy	A202V	missense	missense	Helical Repeat I	DI	S3	30381472	HP:0001263	Global developmental delay
fam276	encephalopathy	A202V	missense	missense	Helical Repeat I	DI	S3	30381472	HP:0011499	Mydriasis
fam276	encephalopathy	A202V	missense	missense	Helical Repeat I	DI	S3	30381472	HP:0002133	Status epilepticus
fam276	encephalopathy	A202V	missense	missense	Helical Repeat I	DI	S3	30381472	HP:0000733	Stereotypy
fam276	encephalopathy	A202V	missense	missense	Helical Repeat I	DI	S3	30381472	HP:0002367	Visual hallucinations
fam276	encephalopathy	A202V	missense	missense	Helical Repeat I	DI	S3	30381472	HP:0003623	Neonatal onset
fam277	benign	A467T	missense	missense	Cytoplasmic	DI-DII	Cytoplasmic	29635106	HP:0011197	EEG with focal spike waves
fam277	benign	A467T	missense	missense	Cytoplasmic	DI-DII	Cytoplasmic	29635106	HP:0012010	EEG with frontal focal spike waves
fam277	benign	A467T	missense	missense	Cytoplasmic	DI-DII	Cytoplasmic	29635106	HP:0002373	Febrile seizures
fam277	benign	A467T	missense	missense	Cytoplasmic	DI-DII	Cytoplasmic	29635106	NP:0012443	No Abnormality of brain morphology
fam277	benign	A467T	missense	missense	Cytoplasmic	DI-DII	Cytoplasmic	29635106	NP:0001249	No Intellectual disability
fam277	benign	A467T	missense	missense	Cytoplasmic	DI-DII	Cytoplasmic	29635106	NP:0012759	No Neurodevelopmental abnormality
fam277	benign	A467T	missense	missense	Cytoplasmic	DI-DII	Cytoplasmic	29635106	HP:0001250	Seizures
fam277	benign	A467T	missense	missense	Cytoplasmic	DI-DII	Cytoplasmic	29635106	HP:0003593	Infantile onset
fam278	encephalopathy	I1571T	missense	missense	Helical Repeat IV	DIV	S2	PMC6125990	HP:0010851	EEG with burst suppression
fam278	encephalopathy	I1571T	missense	missense	Helical Repeat IV	DIV	S2	PMC6125990	HP:0200134	Epileptic encephalopathy
fam278	encephalopathy	I1571T	missense	missense	Helical Repeat IV	DIV	S2	PMC6125990	HP:0011167	Focal tonic seizures
fam278	encephalopathy	I1571T	missense	missense	Helical Repeat IV	DIV	S2	PMC6125990	HP:0010818	Generalized tonic seizures
fam278	encephalopathy	I1571T	missense	missense	Helical Repeat IV	DIV	S2	PMC6125990	HP:0001263	Global developmental delay
fam278	encephalopathy	I1571T	missense	missense	Helical Repeat IV	DIV	S2	PMC6125990	HP:0012469	Infantile spasms
fam278	encephalopathy	I1571T	missense	missense	Helical Repeat IV	DIV	S2	PMC6125990	HP:0001249	Intellectual disability
fam278	encephalopathy	I1571T	missense	missense	Helical Repeat IV	DIV	S2	PMC6125990	NP:0012443	No Abnormality of brain morphology
fam278	encephalopathy	I1571T	missense	missense	Helical Repeat IV	DIV	S2	PMC6125990	HP:0003623	Neonatal onset
fam279	epilepsy	E999K	missense	missense	Cytoplasmic	DII-DIII	Cytoplasmic	PMC5895461	HP:0001250	Seizures
fam28	encephalopathy	I891T	missense	missense	Helical Repeat II	DII	S5	28379373	HP:0007018	Attention deficit hyperactivity disorder
fam28	encephalopathy	I891T	missense	missense	Helical Repeat II	DII	S5	28379373	HP:0010818	Generalized tonic seizures
fam28	encephalopathy	I891T	missense	missense	Helical Repeat II	DII	S5	28379373	HP:0002311	Incoordination
fam28	encephalopathy	I891T	missense	missense	Helical Repeat II	DII	S5	28379373	HP:0002342	Intellectual disability, moderate
fam28	encephalopathy	I891T	missense	missense	Helical Repeat II	DII	S5	28379373	HP:0010841	Multifocal epileptiform discharges
fam28	encephalopathy	I891T	missense	missense	Helical Repeat II	DII	S5	28379373	NP:0012443	No Abnormality of brain morphology
fam28	encephalopathy	I891T	missense	missense	Helical Repeat II	DII	S5	28379373	NP:0000717	No Autism
fam28	encephalopathy	I891T	missense	missense	Helical Repeat II	DII	S5	28379373	HP:0003623	Neonatal onset
fam28	encephalopathy	I891T	missense	missense	Helical Repeat II	DII	S5	28379373	HP:0025373	Interictal EEG abnormality
fam280	epilepsy	Q901E	missense	missense	Extracellular	DII	S5-S6	PMC5895461	HP:0001250	Seizures
fam281	epilepsy	G822S	missense	missense	Cytoplasmic	DII	S2-S3	PMC5895461	HP:0001250	Seizures
fam282	epilepsy	I1488N	missense	missense	Cytoplasmic	DIII-DIV	Cytoplasmic	PMC5895461	HP:0001250	Seizures
fam283	epilepsy	L884H	missense	missense	Helical Repeat II	DII	S5	PMC5895461	HP:0001250	Seizures
fam284	epilepsy	G211D	missense	missense	Extracellular	DI	S3-S4	PMC5895461	HP:0001250	Seizures
fam285	epilepsy	I1334T I1334N	missense	missense	Cytoplasmic	DIII	S4-S5	PMC5895461	HP:0001250	Seizures
fam286	encephalopathy	W191C	missense	missense	Helical Repeat I	DI	S3	29625812	HP:0010851	EEG with burst suppression
fam286	encephalopathy	W191C	missense	missense	Helical Repeat I	DI	S3	29625812	HP:0012000	EEG with generalized spikes
fam286	encephalopathy	W191C	missense	missense	Helical Repeat I	DI	S3	29625812	HP:0001263	Global developmental delay
fam286	encephalopathy	W191C	missense	missense	Helical Repeat I	DI	S3	29625812	HP:0002521	Hypsarrhythmia
fam286	encephalopathy	W191C	missense	missense	Helical Repeat I	DI	S3	29625812	HP:0012469	Infantile spasms
fam286	encephalopathy	W191C	missense	missense	Helical Repeat I	DI	S3	29625812	HP:0010841	Multifocal epileptiform discharges
fam286	encephalopathy	W191C	missense	missense	Helical Repeat I	DI	S3	29625812	NP:0012443	No Abnormality of brain morphology
fam286	encephalopathy	W191C	missense	missense	Helical Repeat I	DI	S3	29625812	HP:0001250	Seizures
fam286	encephalopathy	W191C	missense	missense	Helical Repeat I	DI	S3	29625812	HP:0003623	Neonatal onset
fam287	encephalopathy	M136I	missense	missense	Helical Repeat I	DI	S1	30415926	HP:0010851	EEG with burst suppression
fam287	encephalopathy	M136I	missense	missense	Helical Repeat I	DI	S1	30415926	HP:0011193	EEG with focal spikes
fam287	encephalopathy	M136I	missense	missense	Helical Repeat I	DI	S1	30415926	HP:0011167	Focal tonic seizures
fam287	encephalopathy	M136I	missense	missense	Helical Repeat I	DI	S1	30415926	HP:0010818	Generalized tonic seizures
fam287	encephalopathy	M136I	missense	missense	Helical Repeat I	DI	S1	30415926	HP:0001263	Global developmental delay
fam287	encephalopathy	M136I	missense	missense	Helical Repeat I	DI	S1	30415926	HP:0008936	Muscular hypotonia of the trunk
fam287	encephalopathy	M136I	missense	missense	Helical Repeat I	DI	S1	30415926	NP:0012443	No Abnormality of brain morphology
fam287	encephalopathy	M136I	missense	missense	Helical Repeat I	DI	S1	30415926	HP:0000817	Poor eye contact
fam287	encephalopathy	M136I	missense	missense	Helical Repeat I	DI	S1	30415926	HP:0001250	Seizures
fam287	encephalopathy	M136I	missense	missense	Helical Repeat I	DI	S1	30415926	HP:0003623	Neonatal onset
fam289	encephalopathy	G1460R	missense	missense	Helical Repeat III	DIII	S6	PMC6054605	HP:0002121	Absence seizure
fam289	encephalopathy	G1460R	missense	missense	Helical Repeat III	DIII	S6	PMC6054605	HP:0011193	EEG with focal spikes
fam289	encephalopathy	G1460R	missense	missense	Helical Repeat III	DIII	S6	PMC6054605	HP:0001263	Global developmental delay
fam289	encephalopathy	G1460R	missense	missense	Helical Repeat III	DIII	S6	PMC6054605	NP:0012443	No Abnormality of brain morphology
fam289	encephalopathy	G1460R	missense	missense	Helical Repeat III	DIII	S6	PMC6054605	NP:0000717	No Autism
fam289	encephalopathy	G1460R	missense	missense	Helical Repeat III	DIII	S6	PMC6054605	HP:0003621	Juvenile onset
fam29	encephalopathy	E999K	missense	missense	Cytoplasmic	DII-DIII	Cytoplasmic	28379373	HP:0000717	Autism
fam29	encephalopathy	E999K	missense	missense	Cytoplasmic	DII-DIII	Cytoplasmic	28379373	HP:0012444	Brain atrophy
fam29	encephalopathy	E999K	missense	missense	Cytoplasmic	DII-DIII	Cytoplasmic	28379373	HP:0003429	CNS hypomyelination
fam29	encephalopathy	E999K	missense	missense	Cytoplasmic	DII-DIII	Cytoplasmic	28379373	HP:0001332	Dystonia
fam29	encephalopathy	E999K	missense	missense	Cytoplasmic	DII-DIII	Cytoplasmic	28379373	HP:0010851	EEG with burst suppression
fam29	encephalopathy	E999K	missense	missense	Cytoplasmic	DII-DIII	Cytoplasmic	28379373	HP:0010850	EEG with spike-wave complexes
fam29	encephalopathy	E999K	missense	missense	Cytoplasmic	DII-DIII	Cytoplasmic	28379373	HP:0007334	Generalized tonic-clonic seizures with focal onset
fam29	encephalopathy	E999K	missense	missense	Cytoplasmic	DII-DIII	Cytoplasmic	28379373	HP:0010864	Intellectual disability, severe
fam29	encephalopathy	E999K	missense	missense	Cytoplasmic	DII-DIII	Cytoplasmic	28379373	HP:0000639	Nystagmus
fam29	encephalopathy	E999K	missense	missense	Cytoplasmic	DII-DIII	Cytoplasmic	28379373	HP:0003623	Neonatal onset
fam290	benign	R223Q	missense	missense	Helical Repeat I	DI	S4	29215089	NP:0012443	No Abnormality of brain morphology
fam290	benign	R223Q	missense	missense	Helical Repeat I	DI	S4	29215089	NP:0002353	No EEG abnormality
fam290	benign	R223Q	missense	missense	Helical Repeat I	DI	S4	29215089	NP:0012759	No Neurodevelopmental abnormality
fam290	benign	R223Q	missense	missense	Helical Repeat I	DI	S4	29215089	HP:0001250	Seizures
fam290	benign	R223Q	missense	missense	Helical Repeat I	DI	S4	29215089	HP:0003593	Infantile onset
fam291	benign	V251A	missense	missense	Helical Repeat I	DI	S5	29215089	NP:0012443	No Abnormality of brain morphology
fam291	benign	V251A	missense	missense	Helical Repeat I	DI	S5	29215089	NP:0002353	No EEG abnormality
fam291	benign	V251A	missense	missense	Helical Repeat I	DI	S5	29215089	NP:0012759	No Neurodevelopmental abnormality
fam291	benign	V251A	missense	missense	Helical Repeat I	DI	S5	29215089	HP:0001250	Seizures
fam291	benign	V251A	missense	missense	Helical Repeat I	DI	S5	29215089	HP:0003593	Infantile onset
fam292	benign	L436S	missense	missense	Cytoplasmic	DI-DII	Cytoplasmic	29215089	NP:0012443	No Abnormality of brain morphology
fam292	benign	L436S	missense	missense	Cytoplasmic	DI-DII	Cytoplasmic	29215089	NP:0002353	No EEG abnormality
fam292	benign	L436S	missense	missense	Cytoplasmic	DI-DII	Cytoplasmic	29215089	NP:0012759	No Neurodevelopmental abnormality
fam292	benign	L436S	missense	missense	Cytoplasmic	DI-DII	Cytoplasmic	29215089	HP:0001250	Seizures
fam292	benign	L436S	missense	missense	Cytoplasmic	DI-DII	Cytoplasmic	29215089	HP:0003593	Infantile onset
fam293	benign	A1612G	missense	missense	Extracellular	DIV	S3-S4	29215089	NP:0012443	No Abnormality of brain morphology
fam293	benign	A1612G	missense	missense	Extracellular	DIV	S3-S4	29215089	NP:0002353	No EEG abnormality
fam293	benign	A1612G	missense	missense	Extracellular	DIV	S3-S4	29215089	NP:0012759	No Neurodevelopmental abnormality
fam293	benign	A1612G	missense	missense	Extracellular	DIV	S3-S4	29215089	HP:0001250	Seizures
fam293	benign	A1612G	missense	missense	Extracellular	DIV	S3-S4	29215089	HP:0003593	Infantile onset
fam294	benign	S579R	missense	missense	Cytoplasmic	DI-DII	Cytoplasmic	29215089	NP:0012443	No Abnormality of brain morphology
fam294	benign	S579R	missense	missense	Cytoplasmic	DI-DII	Cytoplasmic	29215089	NP:0002353	No EEG abnormality
fam294	benign	S579R	missense	missense	Cytoplasmic	DI-DII	Cytoplasmic	29215089	NP:0012759	No Neurodevelopmental abnormality
fam294	benign	S579R	missense	missense	Cytoplasmic	DI-DII	Cytoplasmic	29215089	HP:0001250	Seizures
fam294	benign	S579R	missense	missense	Cytoplasmic	DI-DII	Cytoplasmic	29215089	HP:0011463	Childhood onset
fam298	epilepsy	V251I	missense	missense	Helical Repeat I	DI	S5	28254201	HP:0012443	Abnormality of brain morphology
fam298	epilepsy	V251I	missense	missense	Helical Repeat I	DI	S5	28254201	HP:0011398	Central hypotonia
fam298	epilepsy	V251I	missense	missense	Helical Repeat I	DI	S5	28254201	HP:0007359	Focal-onset seizure
fam298	epilepsy	V251I	missense	missense	Helical Repeat I	DI	S5	28254201	HP:0002282	Heterotopia
fam298	epilepsy	V251I	missense	missense	Helical Repeat I	DI	S5	28254201	HP:0002079	Hypoplasia of the corpus callosum
fam298	epilepsy	V251I	missense	missense	Helical Repeat I	DI	S5	28254201	HP:0010841	Multifocal epileptiform discharges
fam298	epilepsy	V251I	missense	missense	Helical Repeat I	DI	S5	28254201	HP:0002133	Status epilepticus
fam298	epilepsy	V251I	missense	missense	Helical Repeat I	DI	S5	28254201	HP:0002119	Ventriculomegaly
fam298	epilepsy	V251I	missense	missense	Helical Repeat I	DI	S5	28254201	HP:0003623	Neonatal onset
fam299	epilepsy	M1545V	missense	missense	Helical Repeat IV	DIV	S1	28817111	HP:0002353	EEG abnormality
fam299	epilepsy	M1545V	missense	missense	Helical Repeat IV	DIV	S1	28817111	HP:0012013	EEG with temporal focal spike waves
fam299	epilepsy	M1545V	missense	missense	Helical Repeat IV	DIV	S1	28817111	HP:0040328	Focal hyperintensity of cerebral white matter on MRI
fam299	epilepsy	M1545V	missense	missense	Helical Repeat IV	DIV	S1	28817111	HP:0011167	Focal tonic seizures
fam299	epilepsy	M1545V	missense	missense	Helical Repeat IV	DIV	S1	28817111	HP:0003623	Neonatal onset
fam3	benign	Q1531K	missense	missense	Cytoplasmic	DIII-DIV	Cytoplasmic	28379373	HP:0002069	Generalized tonic-clonic seizures
fam3	benign	Q1531K	missense	missense	Cytoplasmic	DIII-DIV	Cytoplasmic	28379373	HP:0012469	Infantile spasms
fam3	benign	Q1531K	missense	missense	Cytoplasmic	DIII-DIV	Cytoplasmic	28379373	NP:0003808	No Abnormal muscle tone
fam3	benign	Q1531K	missense	missense	Cytoplasmic	DIII-DIV	Cytoplasmic	28379373	NP:0000717	No Autism
fam3	benign	Q1531K	missense	missense	Cytoplasmic	DIII-DIV	Cytoplasmic	28379373	NP:0012759	No Neurodevelopmental abnormality
fam3	benign	Q1531K	missense	missense	Cytoplasmic	DIII-DIV	Cytoplasmic	28379373	HP:0001250	Seizures
fam3	benign	Q1531K	missense	missense	Cytoplasmic	DIII-DIV	Cytoplasmic	28379373	HP:0003623	Neonatal onset
fam30	encephalopathy	G882E	missense	missense	Helical Repeat II	DII	S5	28379373	HP:0012332	Abnormal autonomic nervous system physiology
fam30	encephalopathy	G882E	missense	missense	Helical Repeat II	DII	S5	28379373	HP:0007270	Atypical absence seizure
fam30	encephalopathy	G882E	missense	missense	Helical Repeat II	DII	S5	28379373	HP:0012444	Brain atrophy
fam30	encephalopathy	G882E	missense	missense	Helical Repeat II	DII	S5	28379373	HP:0003429	CNS hypomyelination
fam30	encephalopathy	G882E	missense	missense	Helical Repeat II	DII	S5	28379373	HP:0001332	Dystonia
fam30	encephalopathy	G882E	missense	missense	Helical Repeat II	DII	S5	28379373	HP:0011203	EEG with abnormally slow frequencies
fam30	encephalopathy	G882E	missense	missense	Helical Repeat II	DII	S5	28379373	HP:0200134	Epileptic encephalopathy
fam30	encephalopathy	G882E	missense	missense	Helical Repeat II	DII	S5	28379373	HP:0011154	Focal autonomic seizure
fam30	encephalopathy	G882E	missense	missense	Helical Repeat II	DII	S5	28379373	HP:0002266	Focal clonic seizures
fam30	encephalopathy	G882E	missense	missense	Helical Repeat II	DII	S5	28379373	HP:0011167	Focal tonic seizures
fam30	encephalopathy	G882E	missense	missense	Helical Repeat II	DII	S5	28379373	HP:0007359	Focal-onset seizure
fam30	encephalopathy	G882E	missense	missense	Helical Repeat II	DII	S5	28379373	HP:0002123	Generalized myoclonic seizures
fam30	encephalopathy	G882E	missense	missense	Helical Repeat II	DII	S5	28379373	HP:0006813	Hemiclonic seizures
fam30	encephalopathy	G882E	missense	missense	Helical Repeat II	DII	S5	28379373	HP:0010864	Intellectual disability, severe
fam30	encephalopathy	G882E	missense	missense	Helical Repeat II	DII	S5	28379373	HP:0010841	Multifocal epileptiform discharges
fam30	encephalopathy	G882E	missense	missense	Helical Repeat II	DII	S5	28379373	NP:0000717	No Autism
fam30	encephalopathy	G882E	missense	missense	Helical Repeat II	DII	S5	28379373	HP:0031375	Refractory
fam30	encephalopathy	G882E	missense	missense	Helical Repeat II	DII	S5	28379373	HP:0003623	Neonatal onset
fam300	atypical	M1797I*5	frameshift	PTV	NA	NA	NA	29056246	HP:0001249	Intellectual disability
fam300	atypical	M1797I*5	frameshift	PTV	NA	NA	NA	29056246	NP:0000717	No Autism
fam300	atypical	M1797I*5	frameshift	PTV	NA	NA	NA	29056246	HP:0001250	Seizures
fam301	encephalopathy	R1882Q	missense	missense	Cytoplasmic	C-terminus	Cytoplasmic	29056246	HP:0000717	Autism
fam301	encephalopathy	R1882Q	missense	missense	Cytoplasmic	C-terminus	Cytoplasmic	29056246	HP:0001263	Global developmental delay
fam301	encephalopathy	R1882Q	missense	missense	Cytoplasmic	C-terminus	Cytoplasmic	29056246	HP:0001250	Seizures
fam302	encephalopathy	R853Q	missense	missense	Helical Repeat II	DII	S4	29056246	HP:0000717	Autism
fam302	encephalopathy	R853Q	missense	missense	Helical Repeat II	DII	S4	29056246	HP:0000750	Delayed speech and language development
fam302	encephalopathy	R853Q	missense	missense	Helical Repeat II	DII	S4	29056246	HP:0001332	Dystonia
fam302	encephalopathy	R853Q	missense	missense	Helical Repeat II	DII	S4	29056246	HP:0001508	Failure to thrive
fam302	encephalopathy	R853Q	missense	missense	Helical Repeat II	DII	S4	29056246	HP:0002020	Gastroesophageal reflux
fam302	encephalopathy	R853Q	missense	missense	Helical Repeat II	DII	S4	29056246	HP:0001263	Global developmental delay
fam302	encephalopathy	R853Q	missense	missense	Helical Repeat II	DII	S4	29056246	HP:0000252	Microcephaly
fam302	encephalopathy	R853Q	missense	missense	Helical Repeat II	DII	S4	29056246	HP:0001250	Seizures
fam303	encephalopathy	T393K	missense	missense	Pore-forming	DI	S5-S6	29056246	HP:0002376	Developmental regression
fam303	encephalopathy	T393K	missense	missense	Pore-forming	DI	S5-S6	29056246	NP:0000717	No Autism
fam303	encephalopathy	T393K	missense	missense	Pore-forming	DI	S5-S6	29056246	HP:0001250	Seizures
fam304	encephalopathy	K905Q	missense	missense	Extracellular	DII	S5-S6	29056246	HP:0200134	Epileptic encephalopathy
fam304	encephalopathy	K905Q	missense	missense	Extracellular	DII	S5-S6	29056246	HP:0001250	Seizures
fam304	encephalopathy	K905Q	missense	missense	Extracellular	DII	S5-S6	29056246	NP:0000717	No Autism
fam306	encephalopathy	M1545V	missense	missense	Helical Repeat IV	DIV	S1	27876397	HP:0001251	Ataxia
fam306	encephalopathy	M1545V	missense	missense	Helical Repeat IV	DIV	S1	27876397	HP:0011398	Central hypotonia
fam306	encephalopathy	M1545V	missense	missense	Helical Repeat IV	DIV	S1	27876397	HP:0000750	Delayed speech and language development
fam306	encephalopathy	M1545V	missense	missense	Helical Repeat IV	DIV	S1	27876397	HP:0010851	EEG with burst suppression
fam306	encephalopathy	M1545V	missense	missense	Helical Repeat IV	DIV	S1	27876397	HP:0200134	Epileptic encephalopathy
fam306	encephalopathy	M1545V	missense	missense	Helical Repeat IV	DIV	S1	27876397	HP:0007334	Generalized tonic-clonic seizures with focal onset
fam306	encephalopathy	M1545V	missense	missense	Helical Repeat IV	DIV	S1	27876397	HP:0001263	Global developmental delay
fam306	encephalopathy	M1545V	missense	missense	Helical Repeat IV	DIV	S1	27876397	HP:0001254	Lethargy
fam306	encephalopathy	M1545V	missense	missense	Helical Repeat IV	DIV	S1	27876397	HP:0011470	Nasogastric tube feeding in infancy
fam306	encephalopathy	M1545V	missense	missense	Helical Repeat IV	DIV	S1	27876397	NP:0012443	No Abnormality of brain morphology
fam306	encephalopathy	M1545V	missense	missense	Helical Repeat IV	DIV	S1	27876397	HP:0000733	Stereotypy
fam306	encephalopathy	M1545V	missense	missense	Helical Repeat IV	DIV	S1	27876397	HP:0000486	Strabismus
fam306	encephalopathy	M1545V	missense	missense	Helical Repeat IV	DIV	S1	27876397	HP:0003623	Neonatal onset
fam307	encephalopathy	I1537_M1538delinsSI	indel	NA	NA	DIV	S1	27867041	HP:0001332	Dystonia
fam307	encephalopathy	I1537_M1538delinsSI	indel	NA	NA	DIV	S1	27867041	HP:0010851	EEG with burst suppression
fam307	encephalopathy	I1537_M1538delinsSI	indel	NA	NA	DIV	S1	27867041	HP:0011196	EEG with focal sharp waves
fam307	encephalopathy	I1537_M1538delinsSI	indel	NA	NA	DIV	S1	27867041	HP:0002266	Focal clonic seizures
fam307	encephalopathy	I1537_M1538delinsSI	indel	NA	NA	DIV	S1	27867041	HP:0011471	Gastrostomy tube feeding in infancy
fam307	encephalopathy	I1537_M1538delinsSI	indel	NA	NA	DIV	S1	27867041	HP:0001263	Global developmental delay
fam307	encephalopathy	I1537_M1538delinsSI	indel	NA	NA	DIV	S1	27867041	HP:0002126	Polymicrogyria
fam307	encephalopathy	I1537_M1538delinsSI	indel	NA	NA	DIV	S1	27867041	HP:0003623	Neonatal onset
fam307	encephalopathy	I1537_M1538delinsSI	indel	NA	NA	DIV	S1	27867041	HP:0001250	Seizures
fam308	encephalopathy	G999L	missense	missense	Extracellular	DII-DIII	Cytoplasmic	27867041	HP:0000750	Delayed speech and language development
fam308	encephalopathy	G999L	missense	missense	Extracellular	DII-DIII	Cytoplasmic	27867041	HP:0011203	EEG with abnormally slow frequencies
fam308	encephalopathy	G999L	missense	missense	Extracellular	DII-DIII	Cytoplasmic	27867041	HP:0010851	EEG with burst suppression
fam308	encephalopathy	G999L	missense	missense	Extracellular	DII-DIII	Cytoplasmic	27867041	HP:0001263	Global developmental delay
fam308	encephalopathy	G999L	missense	missense	Extracellular	DII-DIII	Cytoplasmic	27867041	HP:0001252	Muscular hypotonia
fam308	encephalopathy	G999L	missense	missense	Extracellular	DII-DIII	Cytoplasmic	27867041	NP:0012443	No Abnormality of brain morphology
fam308	encephalopathy	G999L	missense	missense	Extracellular	DII-DIII	Cytoplasmic	27867041	HP:0001250	Seizures
fam308	encephalopathy	G999L	missense	missense	Extracellular	DII-DIII	Cytoplasmic	27867041	HP:0003623	Neonatal onset
fam309	encephalopathy	M1545V	missense	missense	Helical Repeat IV	DIV	S1	27734276	HP:0002120	Cerebral cortical atrophy
fam309	encephalopathy	M1545V	missense	missense	Helical Repeat IV	DIV	S1	27734276	HP:0010851	EEG with burst suppression
fam309	encephalopathy	M1545V	missense	missense	Helical Repeat IV	DIV	S1	27734276	HP:0200134	Epileptic encephalopathy
fam309	encephalopathy	M1545V	missense	missense	Helical Repeat IV	DIV	S1	27734276	HP:0011167	Focal tonic seizures
fam309	encephalopathy	M1545V	missense	missense	Helical Repeat IV	DIV	S1	27734276	HP:0010818	Generalized tonic seizures
fam309	encephalopathy	M1545V	missense	missense	Helical Repeat IV	DIV	S1	27734276	HP:0012469	Infantile spasms
fam309	encephalopathy	M1545V	missense	missense	Helical Repeat IV	DIV	S1	27734276	HP:0010864	Intellectual disability, severe
fam309	encephalopathy	M1545V	missense	missense	Helical Repeat IV	DIV	S1	27734276	HP:0000252	Microcephaly
fam309	encephalopathy	M1545V	missense	missense	Helical Repeat IV	DIV	S1	27734276	HP:0010841	Multifocal epileptiform discharges
fam309	encephalopathy	M1545V	missense	missense	Helical Repeat IV	DIV	S1	27734276	HP:0000648	Optic atrophy
fam309	encephalopathy	M1545V	missense	missense	Helical Repeat IV	DIV	S1	27734276	HP:0001250	Seizures
fam309	encephalopathy	M1545V	missense	missense	Helical Repeat IV	DIV	S1	27734276	HP:0002510	Spastic tetraplegia
fam309	encephalopathy	M1545V	missense	missense	Helical Repeat IV	DIV	S1	27734276	HP:0003623	Neonatal onset
fam31	encephalopathy	R1319Q	missense	missense	Helical Repeat III	DIII	S4	28379373	HP:0003429	CNS hypomyelination
fam31	encephalopathy	R1319Q	missense	missense	Helical Repeat III	DIII	S4	28379373	HP:0011203	EEG with abnormally slow frequencies
fam31	encephalopathy	R1319Q	missense	missense	Helical Repeat III	DIII	S4	28379373	HP:0002123	Generalized myoclonic seizures
fam31	encephalopathy	R1319Q	missense	missense	Helical Repeat III	DIII	S4	28379373	HP:0012469	Infantile spasms
fam31	encephalopathy	R1319Q	missense	missense	Helical Repeat III	DIII	S4	28379373	HP:0010864	Intellectual disability, severe
fam31	encephalopathy	R1319Q	missense	missense	Helical Repeat III	DIII	S4	28379373	HP:0002509	Limb hypertonia
fam31	encephalopathy	R1319Q	missense	missense	Helical Repeat III	DIII	S4	28379373	HP:0010841	Multifocal epileptiform discharges
fam31	encephalopathy	R1319Q	missense	missense	Helical Repeat III	DIII	S4	28379373	HP:0001252	Muscular hypotonia
fam31	encephalopathy	R1319Q	missense	missense	Helical Repeat III	DIII	S4	28379373	NP:0000717	No Autism
fam31	encephalopathy	R1319Q	missense	missense	Helical Repeat III	DIII	S4	28379373	HP:0003623	Neonatal onset
fam310	encephalopathy	V424M	missense	missense	Cytoplasmic	DI-DII	Cytoplasmic	28709814	HP:0002494	Abnormal rapid eye movement sleep
fam310	encephalopathy	V424M	missense	missense	Cytoplasmic	DI-DII	Cytoplasmic	28709814	HP:0001344	Absent speech
fam310	encephalopathy	V424M	missense	missense	Cytoplasmic	DI-DII	Cytoplasmic	28709814	HP:0012444	Brain atrophy
fam310	encephalopathy	V424M	missense	missense	Cytoplasmic	DI-DII	Cytoplasmic	28709814	HP:0002072	Chorea
fam310	encephalopathy	V424M	missense	missense	Cytoplasmic	DI-DII	Cytoplasmic	28709814	HP:0010851	EEG with burst suppression
fam310	encephalopathy	V424M	missense	missense	Cytoplasmic	DI-DII	Cytoplasmic	28709814	HP:0011193	EEG with focal spikes
fam310	encephalopathy	V424M	missense	missense	Cytoplasmic	DI-DII	Cytoplasmic	28709814	HP:0002373	Febrile seizures
fam310	encephalopathy	V424M	missense	missense	Cytoplasmic	DI-DII	Cytoplasmic	28709814	HP:0002123	Generalized myoclonic seizures
fam310	encephalopathy	V424M	missense	missense	Cytoplasmic	DI-DII	Cytoplasmic	28709814	HP:0002069	Generalized tonic-clonic seizures
fam310	encephalopathy	V424M	missense	missense	Cytoplasmic	DI-DII	Cytoplasmic	28709814	HP:0001263	Global developmental delay
fam310	encephalopathy	V424M	missense	missense	Cytoplasmic	DI-DII	Cytoplasmic	28709814	HP:0004879	Intermittent hyperventilation
fam310	encephalopathy	V424M	missense	missense	Cytoplasmic	DI-DII	Cytoplasmic	28709814	HP:0000252	Microcephaly
fam310	encephalopathy	V424M	missense	missense	Cytoplasmic	DI-DII	Cytoplasmic	28709814	HP:0008936	Muscular hypotonia of the trunk
fam310	encephalopathy	V424M	missense	missense	Cytoplasmic	DI-DII	Cytoplasmic	28709814	HP:0000817	Poor eye contact
fam310	encephalopathy	V424M	missense	missense	Cytoplasmic	DI-DII	Cytoplasmic	28709814	HP:0002133	Status epilepticus
fam310	encephalopathy	V424M	missense	missense	Cytoplasmic	DI-DII	Cytoplasmic	28709814	HP:0002119	Ventriculomegaly
fam310	encephalopathy	V424M	missense	missense	Cytoplasmic	DI-DII	Cytoplasmic	28709814	HP:0003593	Infantile onset
fam311	encephalopathy	E430G	missense	missense	Cytoplasmic	DI-DII	Cytoplasmic	PMC5366084	HP:0010851	EEG with burst suppression
fam311	encephalopathy	E430G	missense	missense	Cytoplasmic	DI-DII	Cytoplasmic	PMC5366084	HP:0200134	Epileptic encephalopathy
fam311	encephalopathy	E430G	missense	missense	Cytoplasmic	DI-DII	Cytoplasmic	PMC5366084	HP:0010818	Generalized tonic seizures
fam312	encephalopathy	A1333T	missense	missense	Cytoplasmic	DIII	S4-S5	PMC5366084	HP:0200134	Epileptic encephalopathy
fam312	encephalopathy	A1333T	missense	missense	Cytoplasmic	DIII	S4-S5	PMC5366084	HP:0010818	Generalized tonic seizures
fam312	encephalopathy	A1333T	missense	missense	Cytoplasmic	DIII	S4-S5	PMC5366084	HP:0010851	EEG with burst suppression
fam316	encephalopathy	L835F	missense	missense	Helical Repeat II	DII	S3	PMC5366084	HP:0200134	Epileptic encephalopathy
fam316	encephalopathy	L835F	missense	missense	Helical Repeat II	DII	S3	PMC5366084	HP:0010818	Generalized tonic seizures
fam316	encephalopathy	L835F	missense	missense	Helical Repeat II	DII	S3	PMC5366084	NP:0002353	No EEG abnormality
fam317	epilepsy	M1323V	missense	missense	Cytoplasmic	DIII	S4-S5	27864847	HP:0007359	Focal-onset seizure
fam317	epilepsy	M1323V	missense	missense	Cytoplasmic	DIII	S4-S5	27864847	HP:0001250	Seizures
fam317	epilepsy	M1323V	missense	missense	Cytoplasmic	DIII	S4-S5	27864847	HP:0003623	Neonatal onset
fam318	encephalopathy	M1548T	missense	missense	Helical Repeat IV	DIV	S1	27864847	HP:0100022	Abnormality of movement
fam318	encephalopathy	M1548T	missense	missense	Helical Repeat IV	DIV	S1	27864847	HP:0001250	Seizures
fam318	encephalopathy	M1548T	missense	missense	Helical Repeat IV	DIV	S1	27864847	HP:0001332	Dystonia
fam318	encephalopathy	M1548T	missense	missense	Helical Repeat IV	DIV	S1	27864847	HP:0200134	Epileptic encephalopathy
fam318	encephalopathy	M1548T	missense	missense	Helical Repeat IV	DIV	S1	27864847	HP:0003623	Neonatal onset
fam319	encephalopathy	A263V	missense	missense	Helical Repeat I	DI	S5	27864847	HP:0010851	EEG with burst suppression
fam319	encephalopathy	A263V	missense	missense	Helical Repeat I	DI	S5	27864847	HP:0200134	Epileptic encephalopathy
fam319	encephalopathy	A263V	missense	missense	Helical Repeat I	DI	S5	27864847	HP:0011167	Focal tonic seizures
fam319	encephalopathy	A263V	missense	missense	Helical Repeat I	DI	S5	27864847	HP:0001250	Seizures
fam319	encephalopathy	A263V	missense	missense	Helical Repeat I	DI	S5	27864847	HP:0003623	Neonatal onset
fam32	encephalopathy	R1629H	missense	missense	Helical Repeat IV	DIV	S4	28379373	HP:0012010	EEG with frontal focal spike waves
fam32	encephalopathy	R1629H	missense	missense	Helical Repeat IV	DIV	S4	28379373	HP:0011166	Focal myoclonic seizures
fam32	encephalopathy	R1629H	missense	missense	Helical Repeat IV	DIV	S4	28379373	HP:0010818	Generalized tonic seizures
fam32	encephalopathy	R1629H	missense	missense	Helical Repeat IV	DIV	S4	28379373	HP:0012469	Infantile spasms
fam32	encephalopathy	R1629H	missense	missense	Helical Repeat IV	DIV	S4	28379373	HP:0010864	Intellectual disability, severe
fam32	encephalopathy	R1629H	missense	missense	Helical Repeat IV	DIV	S4	28379373	HP:0010841	Multifocal epileptiform discharges
fam32	encephalopathy	R1629H	missense	missense	Helical Repeat IV	DIV	S4	28379373	HP:0001252	Muscular hypotonia
fam32	encephalopathy	R1629H	missense	missense	Helical Repeat IV	DIV	S4	28379373	NP:0012443	No Abnormality of brain morphology
fam32	encephalopathy	R1629H	missense	missense	Helical Repeat IV	DIV	S4	28379373	NP:0000717	No Autism
fam32	encephalopathy	R1629H	missense	missense	Helical Repeat IV	DIV	S4	28379373	HP:0003623	Neonatal onset
fam320	encephalopathy	W191G	missense	missense	Helical Repeat I	DI	S3	27864847	HP:0007359	Focal-onset seizure
fam320	encephalopathy	W191G	missense	missense	Helical Repeat I	DI	S3	27864847	HP:0031375	Refractory
fam320	encephalopathy	W191G	missense	missense	Helical Repeat I	DI	S3	27864847	HP:0001250	Seizures
fam320	encephalopathy	W191G	missense	missense	Helical Repeat I	DI	S3	27864847	HP:0003623	Neonatal onset
fam323	encephalopathy	A896V	missense	missense	Helical Repeat II	DII	S5	27864847	HP:0200134	Epileptic encephalopathy
fam323	encephalopathy	A896V	missense	missense	Helical Repeat II	DII	S5	27864847	HP:0001250	Seizures
fam323	encephalopathy	A896V	missense	missense	Helical Repeat II	DII	S5	27864847	HP:0003623	Neonatal onset
fam324	encephalopathy	A1316V	missense	missense	Helical Repeat III	DIII	S4	27864847	HP:0010851	EEG with burst suppression
fam324	encephalopathy	A1316V	missense	missense	Helical Repeat III	DIII	S4	27864847	HP:0200134	Epileptic encephalopathy
fam324	encephalopathy	A1316V	missense	missense	Helical Repeat III	DIII	S4	27864847	HP:0011167	Focal tonic seizures
fam324	encephalopathy	A1316V	missense	missense	Helical Repeat III	DIII	S4	27864847	HP:0001250	Seizures
fam324	encephalopathy	A1316V	missense	missense	Helical Repeat III	DIII	S4	27864847	HP:0003623	Neonatal onset
fam325	encephalopathy	R1882Q	missense	missense	Cytoplasmic	C-terminus	Cytoplasmic	27864847	HP:0200134	Epileptic encephalopathy
fam325	encephalopathy	R1882Q	missense	missense	Cytoplasmic	C-terminus	Cytoplasmic	27864847	HP:0001250	Seizures
fam325	encephalopathy	R1882Q	missense	missense	Cytoplasmic	C-terminus	Cytoplasmic	27864847	HP:0003623	Neonatal onset
fam326	encephalopathy	C1344Y	missense	missense	Helical Repeat III	DIII	S5	27864847	HP:0200134	Epileptic encephalopathy
fam326	encephalopathy	C1344Y	missense	missense	Helical Repeat III	DIII	S5	27864847	HP:0001250	Seizures
fam326	encephalopathy	C1344Y	missense	missense	Helical Repeat III	DIII	S5	27864847	HP:0011463	Childhood onset
fam327	encephalopathy	V251I	missense	missense	Helical Repeat I	DI	S5	27864847	HP:0200134	Epileptic encephalopathy
fam327	encephalopathy	V251I	missense	missense	Helical Repeat I	DI	S5	27864847	HP:0001250	Seizures
fam327	encephalopathy	V251I	missense	missense	Helical Repeat I	DI	S5	27864847	HP:0003623	Neonatal onset
fam328	encephalopathy	I769T	missense	missense	Helical Repeat II	DII	S1	29314583	HP:0012444	Brain atrophy
fam328	encephalopathy	I769T	missense	missense	Helical Repeat II	DII	S1	29314583	HP:0002384	Focal impaired awareness seizure
fam328	encephalopathy	I769T	missense	missense	Helical Repeat II	DII	S1	29314583	HP:0007359	Focal-onset seizure
fam328	encephalopathy	I769T	missense	missense	Helical Repeat II	DII	S1	29314583	HP:0006892	Frontotemporal cerebral atrophy
fam328	encephalopathy	I769T	missense	missense	Helical Repeat II	DII	S1	29314583	HP:0002069	Generalized tonic-clonic seizures
fam328	encephalopathy	I769T	missense	missense	Helical Repeat II	DII	S1	29314583	HP:0001249	Intellectual disability
fam328	encephalopathy	I769T	missense	missense	Helical Repeat II	DII	S1	29314583	HP:0010841	Multifocal epileptiform discharges
fam328	encephalopathy	I769T	missense	missense	Helical Repeat II	DII	S1	29314583	HP:0003623	Neonatal onset
fam33	encephalopathy	V423L	missense	missense	Cytoplasmic	DI-DII	Cytoplasmic	28379373	HP:0011203	EEG with abnormally slow frequencies
fam33	encephalopathy	V423L	missense	missense	Cytoplasmic	DI-DII	Cytoplasmic	28379373	HP:0010851	EEG with burst suppression
fam33	encephalopathy	V423L	missense	missense	Cytoplasmic	DI-DII	Cytoplasmic	28379373	HP:0200134	Epileptic encephalopathy
fam33	encephalopathy	V423L	missense	missense	Cytoplasmic	DI-DII	Cytoplasmic	28379373	HP:0011167	Focal tonic seizures
fam33	encephalopathy	V423L	missense	missense	Cytoplasmic	DI-DII	Cytoplasmic	28379373	HP:0007359	Focal-onset seizure
fam33	encephalopathy	V423L	missense	missense	Cytoplasmic	DI-DII	Cytoplasmic	28379373	HP:0010818	Generalized tonic seizures
fam33	encephalopathy	V423L	missense	missense	Cytoplasmic	DI-DII	Cytoplasmic	28379373	HP:0030890	Hyperintensity of cerebral white matter on MRI
fam33	encephalopathy	V423L	missense	missense	Cytoplasmic	DI-DII	Cytoplasmic	28379373	HP:0010864	Intellectual disability, severe
fam33	encephalopathy	V423L	missense	missense	Cytoplasmic	DI-DII	Cytoplasmic	28379373	HP:0000252	Microcephaly
fam33	encephalopathy	V423L	missense	missense	Cytoplasmic	DI-DII	Cytoplasmic	28379373	HP:0010841	Multifocal epileptiform discharges
fam33	encephalopathy	V423L	missense	missense	Cytoplasmic	DI-DII	Cytoplasmic	28379373	NP:0000717	No Autism
fam33	encephalopathy	V423L	missense	missense	Cytoplasmic	DI-DII	Cytoplasmic	28379373	HP:0031375	Refractory
fam33	encephalopathy	V423L	missense	missense	Cytoplasmic	DI-DII	Cytoplasmic	28379373	HP:0001257	Spasticity
fam33	encephalopathy	V423L	missense	missense	Cytoplasmic	DI-DII	Cytoplasmic	28379373	HP:0003623	Neonatal onset
fam330	encephalopathy	S214P	missense	missense	Extracellular	DI	S3-S4	PMC507362	HP:0200134	Epileptic encephalopathy
fam330	encephalopathy	S214P	missense	missense	Extracellular	DI	S3-S4	PMC507362	HP:0007359	Focal-onset seizure
fam330	encephalopathy	S214P	missense	missense	Extracellular	DI	S3-S4	PMC507362	HP:0001250	Seizures
fam331	benign	V1261M	missense	missense	Cytoplasmic	DIII	S2-S3	PMC507362	HP:0001250	Seizures
fam331	benign	V1261M	missense	missense	Cytoplasmic	DIII	S2-S3	PMC507362	HP:0003623	Neonatal onset
fam332	benign	V1263M	missense	missense	Cytoplasmic	DIII	S2-S3	PMC507362	HP:0001250	Seizures
fam332	benign	V1263M	missense	missense	Cytoplasmic	DIII	S2-S3	PMC507362	HP:0003623	Neonatal onset
fam333	encephalopathy	R856Q	missense	missense	Helical Repeat II	DII	S4	PMC507362	HP:0010851	EEG with burst suppression
fam333	encephalopathy	R856Q	missense	missense	Helical Repeat II	DII	S4	PMC507362	HP:0200134	Epileptic encephalopathy
fam333	encephalopathy	R856Q	missense	missense	Helical Repeat II	DII	S4	PMC507362	HP:0011167	Focal tonic seizures
fam333	encephalopathy	R856Q	missense	missense	Helical Repeat II	DII	S4	PMC507362	HP:0001250	Seizures
fam334	encephalopathy	R1319W	missense	missense	Helical Repeat III	DIII	S4	PMC507362	HP:0002521	Hypsarrhythmia
fam334	encephalopathy	R1319W	missense	missense	Helical Repeat III	DIII	S4	PMC507362	HP:0012469	Infantile spasms
fam334	encephalopathy	R1319W	missense	missense	Helical Repeat III	DIII	S4	PMC507362	HP:0001250	Seizures
fam335	encephalopathy	V1528C*7	frameshift	PTV	NA	NA	NA	PMC507362	HP:0000717	Autism
fam335	encephalopathy	V1528C*7	frameshift	PTV	NA	NA	NA	PMC507362	HP:0200134	Epileptic encephalopathy
fam335	encephalopathy	V1528C*7	frameshift	PTV	NA	NA	NA	PMC507362	HP:0001250	Seizures
fam336	encephalopathy	c.3850-2A>C	splice	PTV	NA	NA	NA	PMC5105161	HP:0000739	Anxiety
fam336	encephalopathy	c.3850-2A>C	splice	PTV	NA	NA	NA	PMC5105161	HP:0007018	Attention deficit hyperactivity disorder
fam336	encephalopathy	c.3850-2A>C	splice	PTV	NA	NA	NA	PMC5105161	HP:0000717	Autism
fam336	encephalopathy	c.3850-2A>C	splice	PTV	NA	NA	NA	PMC5105161	HP:0002376	Developmental regression
fam336	encephalopathy	c.3850-2A>C	splice	PTV	NA	NA	NA	PMC5105161	HP:0001263	Global developmental delay
fam336	encephalopathy	c.3850-2A>C	splice	PTV	NA	NA	NA	PMC5105161	HP:0001276	Hypertonia
fam336	encephalopathy	c.3850-2A>C	splice	PTV	NA	NA	NA	PMC5105161	HP:0010864	Intellectual disability, severe
fam336	encephalopathy	c.3850-2A>C	splice	PTV	NA	NA	NA	PMC5105161	NP:0012443	No Abnormality of brain morphology
fam336	encephalopathy	c.3850-2A>C	splice	PTV	NA	NA	NA	PMC5105161	NP:0002353	No EEG abnormality
fam336	encephalopathy	c.3850-2A>C	splice	PTV	NA	NA	NA	PMC5105161	HP:0001250	Seizures
fam336	encephalopathy	c.3850-2A>C	splice	PTV	NA	NA	NA	PMC5105161	HP:0002360	Sleep disturbance
fam336	encephalopathy	c.3850-2A>C	splice	PTV	NA	NA	NA	PMC5105161	HP:0000733	Stereotypy
fam337	encephalopathy	R1319P	missense	missense	Helical Repeat III	DIII	S4	PMC5105161	HP:0000718	Aggressive behavior
fam337	encephalopathy	R1319P	missense	missense	Helical Repeat III	DIII	S4	PMC5105161	HP:0007018	Attention deficit hyperactivity disorder
fam337	encephalopathy	R1319P	missense	missense	Helical Repeat III	DIII	S4	PMC5105161	HP:0000717	Autism
fam337	encephalopathy	R1319P	missense	missense	Helical Repeat III	DIII	S4	PMC5105161	HP:0002376	Developmental regression
fam337	encephalopathy	R1319P	missense	missense	Helical Repeat III	DIII	S4	PMC5105161	HP:0002353	EEG abnormality
fam337	encephalopathy	R1319P	missense	missense	Helical Repeat III	DIII	S4	PMC5105161	HP:0001263	Global developmental delay
fam337	encephalopathy	R1319P	missense	missense	Helical Repeat III	DIII	S4	PMC5105161	HP:0010864	Intellectual disability, severe
fam337	encephalopathy	R1319P	missense	missense	Helical Repeat III	DIII	S4	PMC5105161	HP:0001250	Seizures
fam337	encephalopathy	R1319P	missense	missense	Helical Repeat III	DIII	S4	PMC5105161	HP:0000733	Stereotypy
fam338	ASD	Q1904R*22	frameshift	PTV	NA	NA	NA	PMC5105161	HP:0012443	Abnormality of brain morphology
fam338	ASD	Q1904R*22	frameshift	PTV	NA	NA	NA	PMC5105161	HP:0000739	Anxiety
fam338	ASD	Q1904R*22	frameshift	PTV	NA	NA	NA	PMC5105161	HP:0007018	Attention deficit hyperactivity disorder
fam338	ASD	Q1904R*22	frameshift	PTV	NA	NA	NA	PMC5105161	HP:0000717	Autism
fam338	ASD	Q1904R*22	frameshift	PTV	NA	NA	NA	PMC5105161	HP:0000750	Delayed speech and language development
fam338	ASD	Q1904R*22	frameshift	PTV	NA	NA	NA	PMC5105161	HP:0002373	Febrile seizures
fam338	ASD	Q1904R*22	frameshift	PTV	NA	NA	NA	PMC5105161	HP:0002342	Intellectual disability, moderate
fam338	ASD	Q1904R*22	frameshift	PTV	NA	NA	NA	PMC5105161	NP:0002353	No EEG abnormality
fam338	ASD	Q1904R*22	frameshift	PTV	NA	NA	NA	PMC5105161	NP:0001250	No Seizures
fam338	ASD	Q1904R*22	frameshift	PTV	NA	NA	NA	PMC5105161	HP:0002360	Sleep disturbance
fam338	ASD	Q1904R*22	frameshift	PTV	NA	NA	NA	PMC5105161	HP:0000733	Stereotypy
fam339	ASD	F1599C*14	frameshift	PTV	NA	NA	NA	PMC5105161	HP:0011024	Abnormality of the gastrointestinal tract
fam339	ASD	F1599C*14	frameshift	PTV	NA	NA	NA	PMC5105161	HP:0000717	Autism
fam339	ASD	F1599C*14	frameshift	PTV	NA	NA	NA	PMC5105161	HP:0000750	Delayed speech and language development
fam339	ASD	F1599C*14	frameshift	PTV	NA	NA	NA	PMC5105161	HP:0011968	Feeding difficulties
fam339	ASD	F1599C*14	frameshift	PTV	NA	NA	NA	PMC5105161	HP:0000733	Stereotypy
fam34	encephalopathy	A263V	missense	missense	Helical Repeat I	DI	S5	28379373	HP:0012444	Brain atrophy
fam34	encephalopathy	A263V	missense	missense	Helical Repeat I	DI	S5	28379373	HP:0003429	CNS hypomyelination
fam34	encephalopathy	A263V	missense	missense	Helical Repeat I	DI	S5	28379373	HP:0011203	EEG with abnormally slow frequencies
fam34	encephalopathy	A263V	missense	missense	Helical Repeat I	DI	S5	28379373	HP:0011167	Focal tonic seizures
fam34	encephalopathy	A263V	missense	missense	Helical Repeat I	DI	S5	28379373	HP:0002069	Generalized tonic-clonic seizures
fam34	encephalopathy	A263V	missense	missense	Helical Repeat I	DI	S5	28379373	HP:0002521	Hypsarrhythmia
fam34	encephalopathy	A263V	missense	missense	Helical Repeat I	DI	S5	28379373	HP:0012469	Infantile spasms
fam34	encephalopathy	A263V	missense	missense	Helical Repeat I	DI	S5	28379373	HP:0010864	Intellectual disability, severe
fam34	encephalopathy	A263V	missense	missense	Helical Repeat I	DI	S5	28379373	HP:0000252	Microcephaly
fam34	encephalopathy	A263V	missense	missense	Helical Repeat I	DI	S5	28379373	HP:0010841	Multifocal epileptiform discharges
fam34	encephalopathy	A263V	missense	missense	Helical Repeat I	DI	S5	28379373	NP:0000717	No Autism
fam34	encephalopathy	A263V	missense	missense	Helical Repeat I	DI	S5	28379373	HP:0031375	Refractory
fam34	encephalopathy	A263V	missense	missense	Helical Repeat I	DI	S5	28379373	HP:0002650	Scoliosis
fam34	encephalopathy	A263V	missense	missense	Helical Repeat I	DI	S5	28379373	HP:0001257	Spasticity
fam34	encephalopathy	A263V	missense	missense	Helical Repeat I	DI	S5	28379373	HP:0003623	Neonatal onset
fam340	benign	R188W	missense	missense	Cytoplasmic	DI	S2-S3	16884893	HP:0010819	Atonic seizures
fam340	benign	R188W	missense	missense	Cytoplasmic	DI	S2-S3	16884893	HP:0011193	EEG with focal spikes
fam340	benign	R188W	missense	missense	Cytoplasmic	DI	S2-S3	16884893	HP:0002373	Febrile seizures
fam340	benign	R188W	missense	missense	Cytoplasmic	DI	S2-S3	16884893	HP:0002384	Focal impaired awareness seizure
fam340	benign	R188W	missense	missense	Cytoplasmic	DI	S2-S3	16884893	HP:0007359	Focal-onset seizure
fam340	benign	R188W	missense	missense	Cytoplasmic	DI	S2-S3	16884893	HP:0002069	Generalized tonic-clonic seizures
fam340	benign	R188W	missense	missense	Cytoplasmic	DI	S2-S3	16884893	NP:0012443	No Abnormality of brain morphology
fam340	benign	R188W	missense	missense	Cytoplasmic	DI	S2-S3	16884893	NP:0000717	No Autism
fam340	benign	R188W	missense	missense	Cytoplasmic	DI	S2-S3	16884893	NP:0001249	No Intellectual disability
fam340	benign	R188W	missense	missense	Cytoplasmic	DI	S2-S3	16884893	NP:0012759	No Neurodevelopmental abnormality
fam340	benign	R188W	missense	missense	Cytoplasmic	DI	S2-S3	16884893	HP:0003593	Infantile onset
fam341	encephalopathy	Q1803G	missense	missense	Cytoplasmic	C-terminus	Cytoplasmic	PMC6460568	HP:0002104	Apnea
fam341	encephalopathy	Q1803G	missense	missense	Cytoplasmic	C-terminus	Cytoplasmic	PMC6460568	HP:0012444	Brain atrophy
fam341	encephalopathy	Q1803G	missense	missense	Cytoplasmic	C-terminus	Cytoplasmic	PMC6460568	HP:0007371	Corpus callosum atrophy
fam341	encephalopathy	Q1803G	missense	missense	Cytoplasmic	C-terminus	Cytoplasmic	PMC6460568	HP:0200134	Epileptic encephalopathy
fam341	encephalopathy	Q1803G	missense	missense	Cytoplasmic	C-terminus	Cytoplasmic	PMC6460568	HP:0002123	Generalized myoclonic seizures
fam341	encephalopathy	Q1803G	missense	missense	Cytoplasmic	C-terminus	Cytoplasmic	PMC6460568	HP:0010818	Generalized tonic seizures
fam341	encephalopathy	Q1803G	missense	missense	Cytoplasmic	C-terminus	Cytoplasmic	PMC6460568	HP:0010864	Intellectual disability, severe
fam341	encephalopathy	Q1803G	missense	missense	Cytoplasmic	C-terminus	Cytoplasmic	PMC6460568	HP:0001252	Muscular hypotonia
fam341	encephalopathy	Q1803G	missense	missense	Cytoplasmic	C-terminus	Cytoplasmic	PMC6460568	NP:0002000	No Short columella
fam341	encephalopathy	Q1803G	missense	missense	Cytoplasmic	C-terminus	Cytoplasmic	PMC6460568	HP:0001250	Seizures
fam341	encephalopathy	Q1803G	missense	missense	Cytoplasmic	C-terminus	Cytoplasmic	PMC6460568	HP:0001257	Spasticity
fam341	encephalopathy	Q1803G	missense	missense	Cytoplasmic	C-terminus	Cytoplasmic	PMC6460568	HP:0003623	Neonatal onset
fam342	encephalopathy	Q169G	missense	missense	Helical Repeat I	DI	S2	30842224	HP:0200134	Epileptic encephalopathy
fam342	encephalopathy	Q169G	missense	missense	Helical Repeat I	DI	S2	30842224	HP:0001250	Seizures
fam343	encephalopathy	R1629H	missense	missense	Helical Repeat IV	DIV	S4	31054490	HP:0002188	Delayed CNS myelination
fam343	encephalopathy	R1629H	missense	missense	Helical Repeat IV	DIV	S4	31054490	HP:0002020	Gastroesophageal reflux
fam343	encephalopathy	R1629H	missense	missense	Helical Repeat IV	DIV	S4	31054490	HP:0001263	Global developmental delay
fam343	encephalopathy	R1629H	missense	missense	Helical Repeat IV	DIV	S4	31054490	HP:0002521	Hypsarrhythmia
fam343	encephalopathy	R1629H	missense	missense	Helical Repeat IV	DIV	S4	31054490	HP:0012469	Infantile spasms
fam343	encephalopathy	R1629H	missense	missense	Helical Repeat IV	DIV	S4	31054490	HP:0000252	Microcephaly
fam343	encephalopathy	R1629H	missense	missense	Helical Repeat IV	DIV	S4	31054490	HP:0001252	Muscular hypotonia
fam343	encephalopathy	R1629H	missense	missense	Helical Repeat IV	DIV	S4	31054490	HP:0011470	Nasogastric tube feeding in infancy
fam343	encephalopathy	R1629H	missense	missense	Helical Repeat IV	DIV	S4	31054490	HP:0000639	Nystagmus
fam343	encephalopathy	R1629H	missense	missense	Helical Repeat IV	DIV	S4	31054490	HP:0000817	Poor eye contact
fam343	encephalopathy	R1629H	missense	missense	Helical Repeat IV	DIV	S4	31054490	HP:0002650	Scoliosis
fam343	encephalopathy	R1629H	missense	missense	Helical Repeat IV	DIV	S4	31054490	HP:0002360	Sleep disturbance
fam343	encephalopathy	R1629H	missense	missense	Helical Repeat IV	DIV	S4	31054490	HP:0001257	Spasticity
fam343	encephalopathy	R1629H	missense	missense	Helical Repeat IV	DIV	S4	31054490	HP:0003623	Neonatal onset
fam344	epilepsy	T1464A	missense	missense	Helical Repeat III	DIII	S6	31054490	HP:0012017	EEG with parietal focal spikes
fam344	epilepsy	T1464A	missense	missense	Helical Repeat III	DIII	S6	31054490	HP:0012018	EEG with temporal focal spikes
fam344	epilepsy	T1464A	missense	missense	Helical Repeat III	DIII	S6	31054490	HP:0002069	Generalized tonic-clonic seizures
fam344	epilepsy	T1464A	missense	missense	Helical Repeat III	DIII	S6	31054490	HP:0001252	Muscular hypotonia
fam344	epilepsy	T1464A	missense	missense	Helical Repeat III	DIII	S6	31054490	NP:0002000	No Short columella
fam344	epilepsy	T1464A	missense	missense	Helical Repeat III	DIII	S6	31054490	NP:0012443	No Abnormality of brain morphology
fam344	epilepsy	T1464A	missense	missense	Helical Repeat III	DIII	S6	31054490	HP:0003623	Neonatal onset
fam345	encephalopathy	R1319L	missense	missense	Helical Repeat III	DIII	S4	31054490	HP:0200134	Epileptic encephalopathy
fam345	encephalopathy	R1319L	missense	missense	Helical Repeat III	DIII	S4	31054490	HP:0002069	Generalized tonic-clonic seizures
fam345	encephalopathy	R1319L	missense	missense	Helical Repeat III	DIII	S4	31054490	HP:0001263	Global developmental delay
fam345	encephalopathy	R1319L	missense	missense	Helical Repeat III	DIII	S4	31054490	NP:0002000	No Short columella
fam345	encephalopathy	R1319L	missense	missense	Helical Repeat III	DIII	S4	31054490	NP:0003808	No Abnormal muscle tone
fam345	encephalopathy	R1319L	missense	missense	Helical Repeat III	DIII	S4	31054490	NP:0012443	No Abnormality of brain morphology
fam345	encephalopathy	R1319L	missense	missense	Helical Repeat III	DIII	S4	31054490	HP:0031375	Refractory
fam345	encephalopathy	R1319L	missense	missense	Helical Repeat III	DIII	S4	31054490	HP:0011463	Childhood onset
fam346	epilepsy	R1319L	missense	missense	Helical Repeat III	DIII	S4	31054490	NP:0002000	No Short columella
fam346	epilepsy	R1319L	missense	missense	Helical Repeat III	DIII	S4	31054490	NP:0003808	No Abnormal muscle tone
fam346	epilepsy	R1319L	missense	missense	Helical Repeat III	DIII	S4	31054490	HP:0001250	Seizures
fam346	epilepsy	R1319L	missense	missense	Helical Repeat III	DIII	S4	31054490	HP:0003593	Infantile onset
fam347	encephalopathy	V213A	missense	missense	Extracellular	DI	S3-S4	31054490	HP:0002500	Abnormality of the cerebral white matter
fam347	encephalopathy	V213A	missense	missense	Extracellular	DI	S3-S4	31054490	HP:0200134	Epileptic encephalopathy
fam347	encephalopathy	V213A	missense	missense	Extracellular	DI	S3-S4	31054490	HP:0002069	Generalized tonic-clonic seizures
fam347	encephalopathy	V213A	missense	missense	Extracellular	DI	S3-S4	31054490	HP:0001263	Global developmental delay
fam347	encephalopathy	V213A	missense	missense	Extracellular	DI	S3-S4	31054490	NP:0002000	No Short columella
fam347	encephalopathy	V213A	missense	missense	Extracellular	DI	S3-S4	31054490	NP:0003808	No Abnormal muscle tone
fam347	encephalopathy	V213A	missense	missense	Extracellular	DI	S3-S4	31054490	HP:0031375	Refractory
fam347	encephalopathy	V213A	missense	missense	Extracellular	DI	S3-S4	31054490	HP:0003593	Infantile onset
fam348	encephalopathy	E999K	missense	missense	Cytoplasmic	DII-DIII	Cytoplasmic	31054490	HP:0200134	Epileptic encephalopathy
fam348	encephalopathy	E999K	missense	missense	Cytoplasmic	DII-DIII	Cytoplasmic	31054490	HP:0040328	Focal hyperintensity of cerebral white matter on MRI
fam348	encephalopathy	E999K	missense	missense	Cytoplasmic	DII-DIII	Cytoplasmic	31054490	HP:0007359	Focal-onset seizure
fam348	encephalopathy	E999K	missense	missense	Cytoplasmic	DII-DIII	Cytoplasmic	31054490	HP:0002069	Generalized tonic-clonic seizures
fam348	encephalopathy	E999K	missense	missense	Cytoplasmic	DII-DIII	Cytoplasmic	31054490	HP:0001263	Global developmental delay
fam348	encephalopathy	E999K	missense	missense	Cytoplasmic	DII-DIII	Cytoplasmic	31054490	HP:0001249	Intellectual disability
fam348	encephalopathy	E999K	missense	missense	Cytoplasmic	DII-DIII	Cytoplasmic	31054490	NP:0002000	No Short columella
fam348	encephalopathy	E999K	missense	missense	Cytoplasmic	DII-DIII	Cytoplasmic	31054490	NP:0003808	No Abnormal muscle tone
fam348	encephalopathy	E999K	missense	missense	Cytoplasmic	DII-DIII	Cytoplasmic	31054490	HP:0031375	Refractory
fam348	encephalopathy	E999K	missense	missense	Cytoplasmic	DII-DIII	Cytoplasmic	31054490	HP:0003593	Infantile onset
fam349	encephalopathy	A263V	missense	missense	Helical Repeat I	DI	S5	31054490	HP:0011292	EEG with occipital sharp waves
fam349	encephalopathy	A263V	missense	missense	Helical Repeat I	DI	S5	31054490	HP:0007359	Focal-onset seizure
fam349	encephalopathy	A263V	missense	missense	Helical Repeat I	DI	S5	31054490	HP:0002069	Generalized tonic-clonic seizures
fam349	encephalopathy	A263V	missense	missense	Helical Repeat I	DI	S5	31054490	HP:0001263	Global developmental delay
fam349	encephalopathy	A263V	missense	missense	Helical Repeat I	DI	S5	31054490	NP:0002000	No Short columella
fam349	encephalopathy	A263V	missense	missense	Helical Repeat I	DI	S5	31054490	NP:0003808	No Abnormal muscle tone
fam349	encephalopathy	A263V	missense	missense	Helical Repeat I	DI	S5	31054490	HP:0003623	Neonatal onset
fam35	encephalopathy	F1651C	missense	missense	Cytoplasmic	DIV	S4-S5	28379373	HP:0002266	Focal clonic seizures
fam35	encephalopathy	F1651C	missense	missense	Cytoplasmic	DIV	S4-S5	28379373	HP:0002069	Generalized tonic-clonic seizures
fam35	encephalopathy	F1651C	missense	missense	Cytoplasmic	DIV	S4-S5	28379373	HP:0001256	Intellectual disability, mild
fam35	encephalopathy	F1651C	missense	missense	Cytoplasmic	DIV	S4-S5	28379373	HP:0010841	Multifocal epileptiform discharges
fam35	encephalopathy	F1651C	missense	missense	Cytoplasmic	DIV	S4-S5	28379373	HP:0001252	Muscular hypotonia
fam35	encephalopathy	F1651C	missense	missense	Cytoplasmic	DIV	S4-S5	28379373	NP:0012443	No Abnormality of brain morphology
fam35	encephalopathy	F1651C	missense	missense	Cytoplasmic	DIV	S4-S5	28379373	NP:0000717	No Autism
fam35	encephalopathy	F1651C	missense	missense	Cytoplasmic	DIV	S4-S5	28379373	HP:0031375	Refractory
fam35	encephalopathy	F1651C	missense	missense	Cytoplasmic	DIV	S4-S5	28379373	HP:0002133	Status epilepticus
fam35	encephalopathy	F1651C	missense	missense	Cytoplasmic	DIV	S4-S5	28379373	HP:0003593	Infantile onset
fam350	encephalopathy	I1571T	missense	missense	Helical Repeat IV	DIV	S2	30776697	HP:0010851	EEG with burst suppression
fam350	encephalopathy	I1571T	missense	missense	Helical Repeat IV	DIV	S2	30776697	HP:0200134	Epileptic encephalopathy
fam350	encephalopathy	I1571T	missense	missense	Helical Repeat IV	DIV	S2	30776697	HP:0011097	Epileptic spasms
fam350	encephalopathy	I1571T	missense	missense	Helical Repeat IV	DIV	S2	30776697	HP:0011167	Focal tonic seizures
fam350	encephalopathy	I1571T	missense	missense	Helical Repeat IV	DIV	S2	30776697	HP:0007359	Focal-onset seizure
fam350	encephalopathy	I1571T	missense	missense	Helical Repeat IV	DIV	S2	30776697	HP:0001263	Global developmental delay
fam350	encephalopathy	I1571T	missense	missense	Helical Repeat IV	DIV	S2	30776697	HP:0031375	Refractory
fam350	encephalopathy	I1571T	missense	missense	Helical Repeat IV	DIV	S2	30776697	HP:0003623	Neonatal onset
fam351	ASD	R853Q	missense	missense	Helical Repeat II	DII	S4	28708303	HP:0000717	Autism
fam351	ASD	R853Q	missense	missense	Helical Repeat II	DII	S4	28708303	HP:0001256	Intellectual disability, mild
fam352	encephalopathy	L248P	missense	missense	Cytoplasmic	DI	S4-S5	30287594	HP:0001999	Abnormal facial shape
fam352	encephalopathy	L248P	missense	missense	Cytoplasmic	DI	S4-S5	30287594	HP:0012444	Brain atrophy
fam352	encephalopathy	L248P	missense	missense	Cytoplasmic	DI	S4-S5	30287594	HP:0000969	Edema
fam352	encephalopathy	L248P	missense	missense	Cytoplasmic	DI	S4-S5	30287594	HP:0002123	Generalized myoclonic seizures
fam352	encephalopathy	L248P	missense	missense	Cytoplasmic	DI	S4-S5	30287594	HP:0002521	Hypsarrhythmia
fam352	encephalopathy	L248P	missense	missense	Cytoplasmic	DI	S4-S5	30287594	HP:0012469	Infantile spasms
fam352	encephalopathy	L248P	missense	missense	Cytoplasmic	DI	S4-S5	30287594	HP:0002187	Intellectual disability, profound
fam352	encephalopathy	L248P	missense	missense	Cytoplasmic	DI	S4-S5	30287594	HP:0001252	Muscular hypotonia
fam352	encephalopathy	L248P	missense	missense	Cytoplasmic	DI	S4-S5	30287594	HP:0000648	Optic atrophy
fam352	encephalopathy	L248P	missense	missense	Cytoplasmic	DI	S4-S5	30287594	HP:0002448	Progressive encephalopathy
fam353	encephalopathy	R856*	nonsense	PTV	NA	NA	NA	29351919	HP:0006721	Acute lymphoblastic leukemia
fam353	encephalopathy	R856*	nonsense	PTV	NA	NA	NA	29351919	HP:0200134	Epileptic encephalopathy
fam353	encephalopathy	R856*	nonsense	PTV	NA	NA	NA	29351919	HP:0001250	Seizures
fam353	encephalopathy	R856*	nonsense	PTV	NA	NA	NA	29351919	HP:0001249	Intellectual disability
fam353	encephalopathy	R856*	nonsense	PTV	NA	NA	NA	29351919	NP:0001250	No Seizures
fam353	encephalopathy	R856*	nonsense	PTV	NA	NA	NA	29351919	HP:0003593	Infantile onset
fam354	encephalopathy	N361T*21	frameshift	PTV	NA	NA	NA	PMC6293633	HP:0007018	Attention deficit hyperactivity disorder
fam354	encephalopathy	N361T*21	frameshift	PTV	NA	NA	NA	PMC6293633	HP:0000717	Autism
fam354	encephalopathy	N361T*21	frameshift	PTV	NA	NA	NA	PMC6293633	HP:0002376	Developmental regression
fam354	encephalopathy	N361T*21	frameshift	PTV	NA	NA	NA	PMC6293633	HP:0002353	EEG abnormality
fam354	encephalopathy	N361T*21	frameshift	PTV	NA	NA	NA	PMC6293633	HP:0002373	Febrile seizures
fam354	encephalopathy	N361T*21	frameshift	PTV	NA	NA	NA	PMC6293633	HP:0011968	Feeding difficulties
fam354	encephalopathy	N361T*21	frameshift	PTV	NA	NA	NA	PMC6293633	HP:0001263	Global developmental delay
fam354	encephalopathy	N361T*21	frameshift	PTV	NA	NA	NA	PMC6293633	HP:0001249	Intellectual disability
fam354	encephalopathy	N361T*21	frameshift	PTV	NA	NA	NA	PMC6293633	NP:0003808	No Abnormal muscle tone
fam354	encephalopathy	N361T*21	frameshift	PTV	NA	NA	NA	PMC6293633	NP:0012443	No Abnormality of brain morphology
fam354	encephalopathy	N361T*21	frameshift	PTV	NA	NA	NA	PMC6293633	HP:0001250	Seizures
fam354	encephalopathy	N361T*21	frameshift	PTV	NA	NA	NA	PMC6293633	HP:0002360	Sleep disturbance
fam354	encephalopathy	N361T*21	frameshift	PTV	NA	NA	NA	PMC6293633	HP:0000733	Stereotypy
fam355	ASD	R1435*	nonsense	PTV	Extracellular	NA	NA	PMC6293633	HP:0000739	Anxiety
fam355	ASD	R1435*	nonsense	PTV	Extracellular	NA	NA	PMC6293633	HP:0007018	Attention deficit hyperactivity disorder
fam355	ASD	R1435*	nonsense	PTV	Extracellular	NA	NA	PMC6293633	HP:0000717	Autism
fam355	ASD	R1435*	nonsense	PTV	Extracellular	NA	NA	PMC6293633	HP:0002353	EEG abnormality
fam355	ASD	R1435*	nonsense	PTV	Extracellular	NA	NA	PMC6293633	HP:0001263	Global developmental delay
fam355	ASD	R1435*	nonsense	PTV	Extracellular	NA	NA	PMC6293633	HP:0001249	Intellectual disability
fam355	ASD	R1435*	nonsense	PTV	Extracellular	NA	NA	PMC6293633	NP:0012443	No Abnormality of brain morphology
fam355	ASD	R1435*	nonsense	PTV	Extracellular	NA	NA	PMC6293633	NP:0001250	No Seizures
fam355	ASD	R1435*	nonsense	PTV	Extracellular	NA	NA	PMC6293633	HP:0002360	Sleep disturbance
fam355	ASD	R1435*	nonsense	PTV	Extracellular	NA	NA	PMC6293633	HP:0000733	Stereotypy
fam356	ASD	R856*	nonsense	PTV	Helical Repeat II	DI	S4	PMC6293633	HP:0007018	Attention deficit hyperactivity disorder
fam356	ASD	R856*	nonsense	PTV	Helical Repeat II	DI	S4	PMC6293633	HP:0000717	Autism
fam356	ASD	R856*	nonsense	PTV	Helical Repeat II	DI	S4	PMC6293633	HP:0002376	Developmental regression
fam356	ASD	R856*	nonsense	PTV	Helical Repeat II	DI	S4	PMC6293633	HP:0001263	Global developmental delay
fam356	ASD	R856*	nonsense	PTV	Helical Repeat II	DI	S4	PMC6293633	HP:0001249	Intellectual disability
fam356	ASD	R856*	nonsense	PTV	Helical Repeat II	DI	S4	PMC6293633	NP:0003808	No Abnormal muscle tone
fam356	ASD	R856*	nonsense	PTV	Helical Repeat II	DI	S4	PMC6293633	NP:0012443	No Abnormality of brain morphology
fam356	ASD	R856*	nonsense	PTV	Helical Repeat II	DI	S4	PMC6293633	NP:0002353	No EEG abnormality
fam356	ASD	R856*	nonsense	PTV	Helical Repeat II	DI	S4	PMC6293633	NP:0001250	No Seizures
fam356	ASD	R856*	nonsense	PTV	Helical Repeat II	DI	S4	PMC6293633	HP:0008770	Obsessive-compulsive trait
[truncated: 1,415 more rows]
